# Supplementary material for: Peptide collision cross sections of 22 post-translational modifications
Source: Anal Bioanal Chem. 2023 Sep 28;415(27):6633–45. doi: 10.1007/s00216-023-04957-4 (PMC10598134; doi:10.1007/s00216-023-04957-4)
Supplement: Supplementary file 2 — Supplementary file2 (TSV 1379 KB) [file 216_2023_4957_MOESM2_ESM.tsv]

Sequence	N_rep_mod	N_rep_unmod	CCS_mod	CCS_mod_sd	CCS_unmod	CCS_unmod_sd	CCS_cor_mod	CCS_cor_mod_sd	CCS_cor_unmod	CCS_cor_unmod_sd	m.z_mod	m.z_unmod	RT_mod	RT_unmod	RT_cor_mod	RT_cor_mod_sd	RT_cor_unmod	RT_cor_unmod_sd	Charge	Modified.sequence	Modifications	dCCS_absolute	dM
AAINQKLIETGER	3	3	404.638333333333	6.79158008591029	411.1507	7.37463740600174	403.068112418482	1.04088035995016	409.650481903623	1.42023594881701	742.907005	721.901722	60.0186666666667	44.0316666666667	59.2683333333333	0.0575876144091195	43.168	0.175641048100318	2	_AAINQK(Acetyl (K))LIETGER_	Acetyl (K)	-6.58236948514104	42.0105660000002
AAQASDLEKIHLDEK	3	3	456.284533333333	8.08100586333988	449.355833333333	6.87992296492725	454.701822314792	2.47904807550438	447.847158990613	1.16938862651966	855.438866	834.433583	58.1396666666667	47.2136666666667	57.3893333333333	0.202909667914895	46.35	0.282156182124569	2	_AAQASDLEK(Acetyl (K))IHLDEK_	Acetyl (K)	6.85466332417928	42.0105659999999
AGPNASIISLKSDK	3	3	410.085866666667	8.66286240588716	410.2042	7.34991804920299	408.513110073025	2.97545658176493	408.703459351828	1.39585452221341	721.896106	700.890823	67.18	49.955	66.4296666666667	0.148091188124081	49.0913333333333	0.12766797214302	2	_AGPNASIISLK(Acetyl (K))SDK_	Acetyl (K)	-0.190349278802955	42.0105660000002
AGQKLIDVNHYAK	3	3	431.492333333333	7.38731921628771	421.750533333333	8.69807996360883	429.91394805752	1.68068852824646	420.247188994232	2.73331114435728	749.904265	728.898983	52.6433333333333	38.8733333333333	51.893	0.148863472125749	38.0096666666667	0.160995169009646	2	_AGQK(Acetyl (K))LIDVNHYAK_	Acetyl (K)	9.66675906328783	42.0105639999999
ALASIDSKLNQAK	3	3	400.9422	7.05425675815673	411.7529	7.93023748257265	399.37162872984	1.99762016102713	410.250788445815	2.0111831352989	700.890823	679.885541	63.596	43.3253333333333	62.8456666666667	0.0720208303201261	42.4616666666667	0.0962381305812703	2	_ALASIDSK(Acetyl (K))LNQAK_	Acetyl (K)	-10.8791597159745	42.0105639999999
ALLQAKASGK	2	3	348.0662	4.66930891888726	344.7599	5.31147350271089	343.774563588065	0.203996239742614	343.268563195221	1.1238095922105	514.808574	493.803291	41.8295	23.119	41.1281666666667	0.00353553390592952	22.2553333333333	0.335591186482073	2	_ALLQAK(Acetyl (K))ASGK_	Acetyl (K)	0.506000392844157	42.010566
ANEKTESSSAQQVAVSR	3	3	434.991066666667	7.48812180545518	442.446833333333	7.69120995574384	433.416095538232	1.80776256649296	440.941734785109	1.73680151256978	917.450493	896.445211	35.2433333333333	23.482	34.493	0.207136026159945	22.6183333333333	0.325706582337199	2	_ANEK(Acetyl (K))TESSSAQQVAVSR_	Acetyl (K)	-7.52563924687666	42.0105640000002
ANLEKAQAELVGTADEATR	3	3	473.498433333333	8.59914695614242	476.365166666667	8.84666861724419	471.913625166074	3.06824530725352	474.851717191129	3.26100503754814	1015.01346	994.008175	73.5176666666667	59.313	72.7673333333333	0.101908455651795	58.4493333333333	0.0598451706025195	2	_ANLEK(Acetyl (K))AQAELVGTADEATR_	Acetyl (K)	-2.93809202505491	42.0105699999999
ASAISIKLGSSK	3	3	370.154266666667	5.35309357412453	374.609533333333	5.44798623376872	368.588886773597	0.511397092227395	373.114482094968	0.925381852375447	602.350803	581.34552	61.2436666666667	46.5076666666667	60.4933333333333	0.0494401995680967	45.644	0.0730121755447539	2	_ASAISIK(Acetyl (K))LGSSK_	Acetyl (K)	-4.52559532137036	42.0105660000002
ASDTSSETVFGKR	3	3	398.739566666667	5.51253780516138	400.6629	7.7462720537043	397.170134781338	0.314963793994905	399.16490396759	2.11642312752637	713.84407	692.838788	47.77	31.4336666666667	47.0196666666667	0.0658862656401168	30.57	0.205849729441435	2	_ASDTSSETVFGK(Acetyl (K))R_	Acetyl (K)	-1.99476918625271	42.0105639999999
ASEALLKQLK	3	3	374.682733333333	5.449038972455	368.757233333333	5.90405836720246	373.114215569982	0.401822333768438	367.262211400784	1.15074302151891	571.842613	550.837331	63.732	45.7296666666667	62.9816666666667	0.0313209195267345	44.866	0.166990352349404	2	_ASEALLK(Acetyl (K))QLK_	Acetyl (K)	5.85200416919827	42.0105640000002
ASNAAVKLAESK	3	3	372.923666666667	5.53543722783788	383.100833333333	5.63733987828776	371.358103008215	0.808897782910271	381.603833130797	0.704900129045598	615.838059	594.832777	43.733	28.42	42.9826666666667	0.0685492523664566	27.5563333333333	0.303554681144017	2	_ASNAAVK(Acetyl (K))LAESK_	Acetyl (K)	-10.2457301225822	42.0105640000002
ATVASSTQKFQDLGVK	3	3	446.797166666667	7.8110176253375	461.2422	7.72494504122845	445.217409333126	2.17343875393341	459.729969498629	1.85739181603868	861.457059	840.451776	69.1693333333333	50.7326666666667	68.419	0.125380753440602	49.869	0.0945768353127666	2	_ATVASSTQK(Acetyl (K))FQDLGVK_	Acetyl (K)	-14.5125601655026	42.0105659999999
DAEAAEATAEGALKAEK	3	3	453.219066666667	21.0493644802719	459.868033333333	8.22662675361738	451.63722676928	18.8846839011926	458.356235123953	2.39996789146601	858.917963	837.912681	61.043	51.5753333333333	60.2926666666667	0.1582371637764	50.7116666666667	0.273257103191197	2	_DAEAAEATAEGALK(Acetyl (K))AEK_	Acetyl (K)	-6.71900835467261	42.0105639999999
DAIHFYNKSLAEHR	1	3	457.6741	0	441.932533333333	8.20402274273622	449.952074357204	0	440.426587087961	2.26273025122862	871.934085	850.928803	57.545	43.0856666666667	57.4616666666667	0	42.222	0.289016916075476	2	_DAIHFYNK(Acetyl (K))SLAEHR_	Acetyl (K)	9.52548726924346	42.0105639999999
DASTLQSQKAEGTGDAK	3	3	432.680266666667	7.46434972541704	444.385066666667	8.2697231346239	431.105163574085	1.65003169903334	442.878547783244	2.33074452860263	874.918495	853.913212	36.1503333333333	21.4533333333333	35.4	0.160503374834715	20.5896666666667	0.286910167900069	2	_DASTLQSQK(Acetyl (K))AEGTGDAK_	Acetyl (K)	-11.7733842091585	42.0105659999999
DDSFLGKLGGTLAR	3	3	412.085166666667	7.39924564555966	412.195066666667	7.40119661969154	410.512648797977	1.68837874871221	410.69449808945	1.44503858778253	746.39373	725.388448	98.4033333333333	81.5023333333333	97.653	0.303117688915271	80.6386666666667	0.111937978859326	2	_DDSFLGK(Acetyl (K))LGGTLAR_	Acetyl (K)	-0.181849291473384	42.0105639999999
DESFLGKLGGTLAR	3	3	412.3918	6.8963565953335	411.094633333333	7.37358798030735	410.8194395447	1.11598824885641	409.594795647007	1.42004288759291	753.401555	732.396273	98.221	80.2773333333333	97.4706666666667	0.305009835906968	79.4136666666667	0.111937978859326	2	_DESFLGK(Acetyl (K))LGGTLAR_	Acetyl (K)	1.2246438976926	42.0105640000002
DFDTALKHYDK	3	3	402.766733333333	7.79301375741973	393.284166666667	6.40579686403911	401.19549850842	1.98823330176575	391.787791382383	0.635574321480066	697.832974	676.827692	58.1326666666667	44.5113333333333	57.3823333333333	0.108454291447289	43.6476666666667	0.253515504675972	2	_DFDTALK(Acetyl (K))HYDK_	Acetyl (K)	9.40770712603768	42.0105640000002
DHLSDKESK	3	3	352.547233333333	4.54933511332518	346.9721	5.29739412258517	350.984463937473	1.59127415815598	345.482697467956	0.712855463524173	550.76456	529.759278	17.4603333333333	8.7304	16.71	0.306731696003743	7.86673333333333	1.65670203952847	2	_DHLSDK(Acetyl (K))ESK_	Acetyl (K)	5.50176646951718	42.0105639999999
DKALPLEAEVAPVK	3	3	409.391866666667	3.80417437209879	408.924666666667	8.6386841274197	407.820710143314	5.0652725888887	407.425780620961	3.20719956631205	761.429781	740.424499	82.837	66.4606666666667	82.0866666666667	0.139269522868418	65.597	0.0339476721505945	2	_DK(Acetyl (K))ALPLEAEVAPVK_	Acetyl (K)	0.394929522352697	42.0105640000002
DLGKFQVATDALK	3	3	407.224433333333	6.76835011013272	415.050933333333	4.12089582655682	405.65276426054	0.967992630753564	413.548686317815	3.67374961619775	724.393199	703.387916	86.2196666666667	67.7116666666667	85.4693333333333	0.129252981912738	66.848	0.0422860628471259	2	_DLGK(Acetyl (K))FQVATDALK_	Acetyl (K)	-7.8959220572749	42.0105659999999
DLSTVEALQNLKNLK	3	3	477.550266666667	8.77650226134155	474.509033333333	8.67913784562348	475.961082340084	3.47970625781573	472.992776077891	2.88911477148002	864.480534	843.475251	99.7653333333333	83.5113333333333	99.015	0.621939171730916	82.6476666666667	0.515455246467744	2	_DLSTVEALQNLK(Acetyl (K))NLK_	Acetyl (K)	2.96830626219327	42.0105660000002
DSSPTTNSKLSALQR	3	3	432.1745	6.36272655785236	419.605	8.12948733131431	430.598335435702	0.80567531161964	418.104656029498	2.19395869106679	823.92084	802.915558	60.2133333333333	39.8583333333333	59.463	0.174700696430587	38.9946666666667	0.233912614262486	2	_DSSPTTNSK(Acetyl (K))LSALQR_	Acetyl (K)	12.4936794062039	42.0105639999999
DTGEKLTVAENEAETK	3	3	443.5288	7.72091703815034	438.3616	8.62166827881938	441.950646537564	2.07221691040319	436.857261135968	2.66611131656185	888.928528	867.923246	58.0163333333333	39.029	57.266	0.180267393982752	38.1653333333333	0.144649384528399	2	_DTGEK(Acetyl (K))LTVAENEAETK_	Acetyl (K)	5.09338540159627	42.0105640000002
DTPTSAGPNSFNKGK	3	3	408.364033333333	7.35491523291283	412.372966666667	7.94785716110533	406.793785926632	1.53182748428307	410.873626853147	2.0315138523099	781.875901	760.870619	43.0846666666667	28.796	42.3343333333333	0.10621362122314	27.9323333333333	0.206895572156049	2	_DTPTSAGPNSFNK(Acetyl (K))GK_	Acetyl (K)	-4.07984092651418	42.0105639999999
DVNAAIAAIKTK	3	3	391.641133333333	9.49753624964568	393.390333333333	8.06048447510031	390.070329968458	14.4196082790102	391.890746980647	2.29906533275384	628.864077	607.858795	74.4316666666667	56.312	73.6813333333333	0.318371376435349	55.4483333333333	0.201868218840357	2	_DVNAAIAAIK(Acetyl (K))TK_	Acetyl (K)	-1.82041701218895	42.0105639999999
DYSAPVNFISAGLKK	3	3	435.011966666667	8.00769399036535	444.600833333333	8.27377816014748	433.434807637281	2.38881545272034	443.092980574419	2.33187302773019	826.438138	805.432855	92.9646666666667	79.571	92.2143333333333	0.294932760698653	78.7073333333333	0.224455142759327	2	_DYSAPVNFISAGLK(Acetyl (K))K_	Acetyl (K)	-9.65817293713792	42.0105659999999
DYSSGFGGKYGVQADR	3	3	432.341166666667	7.95175072190603	433.500433333333	8.49929261899679	430.766114212256	2.17078549375983	431.997162671792	2.57106069175733	874.897365	853.892083	61.211	48.2313333333333	60.4606666666667	0.0597578446733149	47.3676666666667	0.190485636670535	2	_DYSSGFGGK(Acetyl (K))YGVQADR_	Acetyl (K)	-1.23104845953645	42.0105640000002
FDDTNPEKEEAK	3	3	395.8192	7.06542842083903	397.719166666667	7.59580118903419	394.251374550836	1.25529835575374	396.222691030029	1.75141047397423	732.828086	711.822803	35.7486666666667	24.266	34.9983333333333	0.0907872972024893	23.4023333333333	0.218669715425903	2	_FDDTNPEK(Acetyl (K))EEAK_	Acetyl (K)	-1.97131647919338	42.0105659999999
FGTINIVHPKLGSYTK	2	3	469.36035	11.964034605642	470.4872	8.65192469280678	467.418236079535	3.78524318811588	468.973409596391	3.05106697169937	909.001436	887.996154	74.6385	63.227	74.1726666666667	0.315369624409199	62.3633333333333	0.129738626133896	2	_FGTINIVHPK(Acetyl (K))LGSYTK_	Acetyl (K)	-1.55517351685592	42.0105639999999
FLQEFYQDDELGKK	3	3	445.924	7.27200023583607	450.2332	7.94077315127437	444.345439949213	1.56383487121318	448.725408952145	2.09185227719478	901.435792	880.430509	77.7366666666667	66.5256666666667	76.9863333333333	0.0442756516985748	65.662	0.03769320598964	2	_FLQEFYQDDELGK(Acetyl (K))K_	Acetyl (K)	-4.37996900293223	42.0105659999999
FSAYIKNSNPALNDNLEK	3	3	481.4104	8.36100118107872	494.6723	9.03415714773659	479.823635717403	3.04233115381532	493.153806030905	3.68364698582947	1040.52092	1019.51564	71.6253333333333	58.0103333333333	70.875	0.136617470820292	57.1466666666667	0.0912036792630177	2	_FSAYIK(Acetyl (K))NSNPALNDNLEK_	Acetyl (K)	-13.3301703135025	42.0105599999999
GADFLVTEVENGGSLGSKK	1	2	461.6666	0	495.5449	15.258374388512	465.506337038222	0	494.062956561067	6.84049407139443	975.494369	954.489087	82.77	71.948	81.9216666666667	0	71.3515	0.152970766996693	2	_GADFLVTEVENGGSLGSK(Acetyl (K))K_	Acetyl (K)	-28.5566195228447	42.0105639999999
GAEKTEVAEPR	3	3	371.785966666667	2.74974019924309	370.6126	7.44034216215893	370.220771762481	7.57955636754556	369.119514037244	1.47403754240811	614.812042	593.806759	33.6163333333333	18.9323333333333	32.866	0.106020438281181	18.0686666666667	0.387295896067997	2	_GAEK(Acetyl (K))TEVAEPR_	Acetyl (K)	1.10125772523713	42.0105659999999
GETASKLQSEISR	3	3	387.660333333333	7.20675228472115	406.292366666667	8.44767348879757	386.094764381376	2.0013831585353	404.792946139796	2.80007502926309	724.372995	703.367712	51.652	35.523	50.9016666666667	0.108972473588515	34.6593333333333	0.272072498508111	2	_GETASK(Acetyl (K))LQSEISR_	Acetyl (K)	-18.6981817584197	42.0105659999999
GEVGAGAGPGAQAGPSAKR	3	3	421.903133333333	8.33726836399868	438.209733333333	8.09553771983883	420.33045254647	2.56797908679602	436.704214725039	2.14631402811957	840.426624	819.421342	35.7296666666667	24.7976666666667	34.9793333333333	0.148675261336017	23.934	0.2584197704855	2	_GEVGAGAGPGAQAGPSAK(Acetyl (K))R_	Acetyl (K)	-16.3737621785681	42.0105639999999
GEVQVSDKER	3	3	358.004666666667	6.29212440621873	365.359	6.25317553967584	356.442783453991	0.964567837914494	363.866460089619	0.368213214344843	594.796392	573.791109	30.104	17.2476666666667	29.3536666666667	0.164775604990544	16.384	0.461859406216992	2	_GEVQVSDK(Acetyl (K))ER_	Acetyl (K)	-7.42367663562794	42.0105659999999
GFALVGVGSEASSKK	3	3	430.646133333333	18.9266801064881	434.836233333333	7.47513446724091	429.067731273403	16.6249645221763	433.32846229398	1.51325417518109	739.896106	718.890823	68.5926666666667	55.5153333333333	67.8423333333333	0.063516402081142	54.6516666666667	0.101954783005889	2	_GFALVGVGSEASSK(Acetyl (K))K_	Acetyl (K)	-4.26073102057717	42.0105660000002
GFCFITYTDEEPVKK	2	3	453.68665	11.3266485530805	462.6852	8.31639919736902	451.750132434512	3.14974454858878	461.174515119334	2.50198071170534	938.445302	917.44002	83.368	72.0796666666667	82.9021666666667	0.259508188695476	71.216	0.161569730388394	2	_GFCFITYTDEEPVK(Acetyl (K))K_	Acetyl (K)	-9.42438268482164	42.0105639999999
GGPGSTLSFVGKR	3	3	382.709	5.63162180193236	397.481	6.49256649638649	381.142162319078	0.210629181831373	395.981342540786	0.525926083664843	652.851501	631.846219	64.095	48.0106666666667	63.3446666666667	0.0480312398340895	47.147	0.147169214775981	2	_GGPGSTLSFVGK(Acetyl (K))R_	Acetyl (K)	-14.8391802217081	42.0105639999999
GSLEKGSPEDK	3	3	365.553233333333	5.74643790215585	352.0224	4.98371332742965	363.988941575865	0.157482741253068	350.534101814215	1.51351730175112	594.790775	573.785492	28.0756666666667	14.312	27.3253333333333	0.12450033467157	13.4483333333333	0.531817742380896	2	_GSLEK(Acetyl (K))GSPEDK_	Acetyl (K)	13.45483976165	42.0105660000002
GSLGAQKLANTCFNEIEK	1	3	478.5177	0	484.698166666667	8.46389532445513	470.798835366722	0	483.182148566921	2.66835131689918	1011.50167	990.496389	74.401	59.566	74.3176666666667	0	58.7023333333333	0.142438680763964	2	_GSLGAQK(Acetyl (K))LANTCFNEIEK_	Acetyl (K)	-12.3833132001992	42.0105619999999
GTISAPGKVVTAAAQAK	3	3	442.488066666667	8.21428347838892	466.08	8.96430126055567	440.908039492235	2.62067424258811	464.564905393241	3.18846870838172	806.456862	785.451579	63.447	46.65	62.6966666666667	0.130552671362941	45.7863333333333	0.161332300272176	2	_GTISAPGK(Acetyl (K))VVTAAAQAK_	Acetyl (K)	-23.6568659010061	42.0105659999999
GTITVSAQELKDNR	3	3	417.535833333333	7.66086795626537	438.803366666667	7.58522765797661	415.962909006413	1.87684726997743	437.296055381463	1.62358962470955	787.412651	766.407369	61.2893333333333	45.017	60.539	0.182168420241637	44.1533333333333	0.245868754510301	2	_GTITVSAQELK(Acetyl (K))DNR_	Acetyl (K)	-21.3331463750495	42.0105639999999
GTVPDDAVEALADSLGKK	2	3	451.694	11.2455434052784	479.515133333333	8.84064409493637	449.757500623325	3.06733703557863	477.998627295317	3.06573907002925	914.470363	893.465081	97.219	85.2786666666667	96.7531666666667	0.574877813104655	84.415	0.365211050094478	2	_GTVPDDAVEALADSLGK(Acetyl (K))K_	Acetyl (K)	-28.2411266719922	42.0105639999999
HAVSEGTKAVTK	3	3	382.836966666667	6.69331996869518	384.413866666667	6.69935212489487	381.269232566148	0.871573919478023	382.91742631726	0.72437731749321	635.343509	614.338227	22.3596666666667	13.5796666666667	21.6093333333333	0.162303214180535	12.716	0.583035828897144	2	_HAVSEGTK(Acetyl (K))AVTK_	Acetyl (K)	-1.64819375111205	42.0105640000002
HELQANCYEEVKDR	1	3	454.285	0	445.2696	8.2963671139843	446.567589777748	0	443.76376870326	2.36133722797257	916.915232	895.90995	42.886	31.3883333333333	42.8026666666667	0	30.5246666666667	0.296221951321042	2	_HELQANCYEEVK(Acetyl (K))DR_	Acetyl (K)	2.8038210744877	42.0105639999999
IGNSYFKEEK	3	3	374.276733333333	5.44309850850905	378.731466666667	6.60037582061307	372.711434097363	0.401388561522359	377.236504531972	0.904782465070692	628.81151	607.806228	47.09	33.19	46.3396666666667	0.0750199973340435	32.3263333333333	0.218029304860102	2	_IGNSYFK(Acetyl (K))EEK_	Acetyl (K)	-4.52507043460935	42.0105639999999
IHNAENIQPGEQKYEYK	1	3	489.0264	0	477.268866666667	8.22915148380035	481.306521793001	0	475.755832954871	2.41617723252484	1052.01072	1031.00544	43.994	34.369	43.9106666666667	0	33.5053333333333	0.324962220026339	2	_IHNAENIQPGEQK(Acetyl (K))YEYK_	Acetyl (K)	5.55068883813033	42.0105600000002
IHVQSSSDSSDEPAEKR	3	3	448.541466666667	7.86392405503342	457.015233333333	8.65113316585368	446.963259539426	2.2389445668759	455.50665889996	2.75469779330522	957.445408	936.440125	29.171	19.71	28.4206666666667	0.209083715291267	18.8463333333333	0.350558760330483	2	_IHVQSSSDSSDEPAEK(Acetyl (K))R_	Acetyl (K)	-8.54339936053418	42.0105660000002
IINEPTAAAIAYGLDKK	3	3	460.239666666667	8.19883887165333	489.249466666667	9.6237112183052	458.656946049287	2.61531660510238	487.730108853942	3.77162402763226	915.504009	894.498726	84.2753333333333	71.6583333333333	83.525	0.479825315436072	70.7946666666667	0.426767045483955	2	_IINEPTAAAIAYGLDK(Acetyl (K))K_	Acetyl (K)	-29.0731628046551	42.0105659999999
IISSIEQKEENK	3	3	402.915833333333	5.61226372271772	411.219166666667	7.98500867271497	401.345719140929	0.224963404344163	409.718391618207	2.2466270971882	730.385571	709.380288	47.5953333333333	29.8913333333333	46.845	0.40563571506135	29.0276666666667	0.223132496761704	2	_IISSIEQK(Acetyl (K))EENK_	Acetyl (K)	-8.3726724772776	42.0105660000002
ILDLKTGTVK	3	3	356.7743	4.99288048224668	363.054733333333	5.20190578570329	355.211130004376	0.888680718635138	361.561113716725	1.23499630777324	565.344989	544.339707	64.516	47.3433333333333	63.7656666666667	0.224615226554214	46.4796666666667	0.088129324164989	2	_ILDLK(Acetyl (K))TGTVK_	Acetyl (K)	-6.3499837123494	42.0105640000002
INNFSADIKDSK	3	3	399.914833333333	6.59245097087063	404.6813	8.31689456227502	398.344428116315	0.770169334212261	403.181335623744	2.48087668912157	697.351531	676.346249	55.3526666666667	39.677	54.6023333333333	0.00321455025366346	38.8133333333333	0.124247512830014	2	_INNFSADIK(Acetyl (K))DSK_	Acetyl (K)	-4.83690750742858	42.0105640000002
IPQEKCILQTDVK	2	3	435.41375	6.08741156855687	430.2699	8.40377215540737	431.121344220336	1.23728006807285	428.765885536091	2.44942203831773	807.431998	786.426716	64.916	49.67	64.2146666666667	0.182433549546136	48.8063333333333	0.105407674188262	2	_IPQEK(Acetyl (K))CILQTDVK_	Acetyl (K)	2.35545868424504	42.0105639999999
IQQELQTAKK	3	3	375.807366666667	6.05180799623826	375.9728	6.49757232510728	374.240890858044	0.382077259940582	374.478001529617	0.529384394528455	614.848427	593.843145	34.686	20.015	33.9356666666667	0.124663547198047	19.1513333333333	0.397464603595228	2	_IQQELQTAK(Acetyl (K))K_	Acetyl (K)	-0.237110671572964	42.0105639999999
IQTKAGEATVK	3	3	365.904366666667	5.2631890962926	362.840833333333	6.25879980294412	364.339883852804	0.62354278743758	361.349101212879	0.938232229861819	594.335153	573.32987	33.2793333333333	19.004	32.529	0.10048051220676	18.1403333333333	0.394559810984908	2	_IQTK(Acetyl (K))AGEATVK_	Acetyl (K)	2.99078263992561	42.0105659999999
ISALQGKLSK	3	3	354.782833333333	4.94828081694374	354.961266666667	5.63424858551106	353.218887949538	0.924506531606005	353.468793696041	1.42479741325237	543.829506	522.824224	53.5836666666667	34.5636666666667	52.8333333333333	0.0555367746032623	33.7	0.163128102354495	2	_ISALQGK(Acetyl (K))LSK_	Acetyl (K)	-0.24990574650343	42.0105640000002
ISSNFSSIIAEKLR	2	3	430.7674	11.1605491701798	432.4207	9.00727465052553	428.834199851473	2.97398697716368	430.915889563303	3.10322834721226	803.943587	782.938305	97.4195	76.1946666666667	96.9536666666667	0.885297690045564	75.331	0.402462972762032	2	_ISSNFSSIIAEK(Acetyl (K))LR_	Acetyl (K)	-2.08168971183062	42.0105639999999
ITASLCDLKSR	2	3	387.5312	6.15890006413481	398.940866666667	10.5016488497442	383.242727556609	1.29881343295361	397.440787616459	4.86201684511751	653.345194	632.339912	63.487	46.313	62.7856666666667	0.0862670273047587	45.4493333333333	0.135185469304623	2	_ITASLCDLK(Acetyl (K))SR_	Acetyl (K)	-14.1980600598501	42.0105639999999
ITESVAETAQTIKK	3	3	419.6879	7.08107759878397	436.027366666667	7.52399046938082	418.114137727115	1.33045393697282	434.520641143669	1.62870730728517	780.927603	759.92232	56.2666666666667	40.947	55.5163333333333	0.042015870017568	40.0833333333333	0.117673748606524	2	_ITESVAETAQTIK(Acetyl (K))K_	Acetyl (K)	-16.4065034165538	42.0105659999999
ITGKNQVTATK	3	3	366.580466666667	6.4538341831297	367.0962	6.34779959040927	365.016222603815	0.935626440794278	365.603511409087	0.909124063975238	601.840602	580.83532	30.519	14.9213333333333	29.7686666666667	0.148956369450921	14.0576666666667	0.556761568756722	2	_ITGK(Acetyl (K))NQVTATK_	Acetyl (K)	-0.587288805271555	42.0105639999999
ITLSKHQNVQLPR	2	3	438.1651	11.4432504612981	436.3658	9.0870162297643	436.229098722856	3.25495571679117	434.859284248559	3.12783068668637	788.451914	767.446631	56.275	41.9776666666667	55.8091666666667	0.246780266634108	41.114	0.202416512282092	2	_ITLSK(Acetyl (K))HQNVQLPR_	Acetyl (K)	1.36981447429656	42.0105659999999
IVFSGNLFQHQEDSKK	3	3	496.958133333333	9.41269283804232	494.6059	8.88561081580779	495.365234247549	4.16794140010707	493.085874605875	3.30302705060423	959.986515	938.981232	68.5926666666667	59.5853333333333	67.8423333333333	0.252032405323861	58.7216666666667	0.140660742371298	2	_IVFSGNLFQHQEDSK(Acetyl (K))K_	Acetyl (K)	2.27935964167386	42.0105660000002
IVSGKDYNVTANSK	3	3	410.530266666667	6.35758590137275	407.460333333333	8.01883346212736	408.959006546659	0.536017640749681	405.961989563212	2.58836381933617	769.39647	748.391187	43.7523333333333	29.6256666666667	43.002	0.0465438861004682	28.762	0.182767915978466	2	_IVSGK(Acetyl (K))DYNVTANSK_	Acetyl (K)	2.99701698344694	42.0105660000002
KFGVLSDNFK	3	3	372.330533333333	5.3995920423059	369.984766666667	6.51976810502744	370.764301829366	0.456084054907137	368.490973446894	1.4898314289861	598.819138	577.813856	72.28	55.8716666666667	71.5296666666667	0.1358418197758	55.008	0.170670572871963	2	_K(Acetyl (K))FGVLSDNFK_	Acetyl (K)	2.2733283824723	42.0105639999999
KYEEIDNAPEER	3	3	410.555833333333	7.40651932714236	402.507266666667	7.16043323363423	408.984640157412	1.58315226794206	401.010580403015	1.23329293949619	767.854635	746.849352	41.7563333333333	30.3706666666667	41.006	0.0617845719685172	29.507	0.218263856630252	2	_K(Acetyl (K))YEEIDNAPEER_	Acetyl (K)	7.97405975439642	42.0105660000002
LAEEENKAK	3	3	350.092933333333	2.89758151107666	349.973533333333	4.82619653799277	348.530101016217	3.86762461191509	348.482218998773	1.18011363408291	537.277303	516.272021	22.1263333333333	12.089	21.376	0.61929987351309	11.2253333333333	0.893505145169544	2	_LAEEENK(Acetyl (K))AK_	Acetyl (K)	0.0478820174434418	42.0105639999999
LDEKENLSAK	3	3	367.69	5.43427227786756	365.358333333333	6.89090841640878	366.125016961516	0.943978731424549	363.865811636049	1.44967388482113	594.808968	573.803685	37.79	23.1773333333333	37.0396666666667	0.0943980932010802	22.3136666666667	0.242658424768463	2	_LDEK(Acetyl (K))ENLSAK_	Acetyl (K)	2.25920532546735	42.0105660000002
LDHLAEKFR	3	3	373.1529	6.5826538105843	366.853633333333	6.45866034432324	371.585691018196	0.95187856386369	365.360124253084	1.51748187430935	585.81693	564.811648	51.0816666666667	33.9803333333333	50.3313333333333	0.071821538088054	33.1166666666667	0.228600330514002	2	_LDHLAEK(Acetyl (K))FR_	Acetyl (K)	6.22556676511181	42.0105639999999
LEEVTGKLQVAR	3	3	393.5355	6.44413035327498	401.850566666667	10.1353254710114	391.966912145252	0.614850602514863	400.351281746573	5.27337427855624	692.893366	671.888084	63.2526666666667	46.4493333333333	62.5023333333333	0.0696156112760144	45.5856666666667	0.0486358349824965	2	_LEEVTGK(Acetyl (K))LQVAR_	Acetyl (K)	-8.38436960132151	42.0105639999999
LEKTIDDLEEK	3	3	404.937833333333	6.79659072059907	405.4446	7.77697776710208	403.365517990481	1.04164837808233	403.943987477012	1.88468534610355	687.853572	666.84829	58.9496666666667	40.8306666666667	58.1993333333333	0.0702661606559886	39.967	0.0323796918522177	2	_LEK(Acetyl (K))TIDDLEEK_	Acetyl (K)	-0.578469486530821	42.0105639999999
LEQVEKELLR	3	3	387.374833333333	6.30344244546845	385.005466666667	6.37122987839345	385.806392820651	0.483941011927875	383.509629128516	1.53188474689845	649.86936	628.864077	67.679	50.94	66.9286666666667	0.0365923489270606	50.0763333333333	0.0254383787044506	2	_LEQVEK(Acetyl (K))ELLR_	Acetyl (K)	2.29676369213513	42.0105660000002
LFVGGIKEDTEEHHLR	1	2	502.0682	0	488.3311	12.0386343710572	494.33901921016	0	486.851137383891	3.62093548161299	961.491964	940.486682	59.081	45.9835	58.9976666666667	0	45.387	0.221560124771789	2	_LFVGGIK(Acetyl (K))EDTEEHHLR_	Acetyl (K)	7.48788182626868	42.0105640000002
LGNDFHTNKR	3	3	375.4257	9.0220350027031	370.889633333333	6.53796451683039	373.859697570959	3.44746052118716	369.396821511742	1.48111625350204	622.312543	601.307261	30.415	17.2736666666667	29.6646666666667	0.187549993335109	16.41	0.52986235109801	2	_LGNDFHTNK(Acetyl (K))R_	Acetyl (K)	4.46287605921719	42.0105639999999
LGVATVAKGVCGACK	2	3	417.81515	5.34777787543575	435.4226	8.60237489941005	413.525654367467	0.495351432639765	433.915708262683	2.79244549380154	766.899811	745.894528	61.4265	46.9676666666667	60.7251666666667	0.0516187950266233	46.104	0.1045647061765	2	_LGVATVAK(Acetyl (K))GVCGACK_	Acetyl (K)	-20.3900538952156	42.0105659999999
LLEEEDSKLK	3	3	380.408266666667	6.08198455467732	383.772733333333	6.1595422397556	378.840715421599	0.444941171576936	382.275894980241	0.339285992680045	623.332276	602.326993	52.0086666666667	35.97	51.2583333333333	0.34131559198685	35.1063333333333	0.118482535046778	2	_LLEEEDSK(Acetyl (K))LK_	Acetyl (K)	-3.43517955864166	42.0105659999999
LLEEEIQAPTSSKR	3	3	428.3322	7.84690310058688	433.3728	8.48613211245264	426.757038248283	2.05311390859356	431.868315139832	2.52970164085694	821.935959	800.930677	60.045	48.931	59.2946666666667	0.0788859936870908	48.0673333333333	0.0211765068990251	2	_LLEEEIQAPTSSK(Acetyl (K))R_	Acetyl (K)	-5.11127689154961	42.0105640000002
LLEQKTQESQK	3	3	394.255066666667	5.52702887303235	396.207333333333	7.52139022809836	392.686031404004	0.788891517145544	394.709612142706	1.55540476103363	687.367181	666.361899	34.1546666666667	17.5586666666667	33.4043333333333	0.0938367376528652	16.695	0.401869105279044	2	_LLEQK(Acetyl (K))TQESQK_	Acetyl (K)	-2.0235807387017	42.0105639999999
LLFSNTAAQKLR	3	3	401.674266666667	8.49109454565978	418.122066666667	8.08837354499244	400.103517260466	2.85902982437044	416.618040472816	2.14914565552111	702.403901	681.398618	74.6003333333333	56.5976666666667	73.85	0.0484286416630987	55.734	0.0916157434311612	2	_LLFSNTAAQK(Acetyl (K))LR_	Acetyl (K)	-16.5145232123506	42.0105659999999
LLIVSTTPYSEKDTK	3	3	450.9738	7.92938417343997	461.228633333333	8.7572972567644	449.393043117903	2.30816650448545	459.71659458309	2.84640301334731	868.969467	847.964185	72.8763333333333	59.76	72.126	0.0886923521693623	58.8963333333333	0.122523920567011	2	_LLIVSTTPYSEK(Acetyl (K))DTK_	Acetyl (K)	-10.3235514651867	42.0105639999999
LLLPGELAKHAVSEGTK	3	3	488.859466666667	9.56475125099098	482.694133333333	8.94177346074776	487.267784455543	3.95489551706898	481.176423582004	3.17355824521807	903.012001	882.006719	79.344	64.387	78.5936666666667	0.22909168470287	63.5233333333333	0.108812274634398	2	_LLLPGELAK(Acetyl (K))HAVSEGTK_	Acetyl (K)	6.0913608735388	42.0105640000002
LQAAYAGDKADDIQK	3	3	431.490833333333	7.92814030295461	431.245333333333	8.42998881632315	429.914763504163	2.14207358894205	429.741415575074	2.47570907085599	824.912484	803.907202	50.3043333333333	35.8666666666667	49.554	0.0591805148113214	35.003	0.160337491283577	2	_LQAAYAGDK(Acetyl (K))ADDIQK_	Acetyl (K)	0.17334792908872	42.0105639999999
LQDVSGQLSSSKK	3	3	398.435266666667	7.06022041889158	404.5889	7.26389731204951	396.8657493054	1.29512279598341	403.089465583372	1.54152011657869	709.877913	688.87263	42.897	29.8913333333333	42.1466666666667	0.080579153631692	29.0276666666667	0.185040836333799	2	_LQDVSGQLSSSK(Acetyl (K))K_	Acetyl (K)	-6.22371627797207	42.0105660000002
LQEKVESAQSEQK	3	3	414.417933333333	7.58944462416937	417.724566666667	8.08066583972714	412.845620507887	1.81807539265835	416.223274724067	2.1471092360398	773.391384	752.386102	31.368	19.127	30.6176666666667	0.170560839585175	18.2633333333333	0.368020077954693	2	_LQEK(Acetyl (K))VESAQSEQK_	Acetyl (K)	-3.37765421618013	42.0105639999999
LQLEIDQKK	3	3	366.382133333333	5.20811222645339	367.9703	5.43840504284115	364.816667624219	0.761252540706139	366.475967853969	1.6233529735683	578.832246	557.826963	59.0856666666667	43.2866666666667	58.3353333333333	0.0328075194632793	42.423	0.0808585871204227	2	_LQLEIDQK(Acetyl (K))K_	Acetyl (K)	-1.65930022975067	42.0105660000002
LTEKELAEAASK	3	3	388.6888	5.85970183285807	389.1993	6.83940048761586	387.12062462439	0.451684496700098	387.702872709051	0.999876867234021	666.356282	645.351	54.1276666666667	40.6943333333333	53.3773333333333	0.239435447111188	39.8306666666667	0.363783055008218	2	_LTEK(Acetyl (K))ELAEAASK_	Acetyl (K)	-0.582248084661217	42.0105639999999
LTSLNVKYNNDK	3	3	409.3445	6.82017414513735	410.5419	7.90138657262128	407.772196492868	1.02669705805734	409.041295774493	1.98866492422327	725.880456	704.875173	52.65	39.1	51.8996666666667	0.0170880074906343	38.2363333333333	0.116619514280894	2	_LTSLNVK(Acetyl (K))YNNDK_	Acetyl (K)	-1.26909928162405	42.0105659999999
PANEKATDDYHYEK	2	3	438.34715	10.7162739795602	418.041766666667	8.60521015683715	436.413298337745	2.53447735502364	416.542985415055	2.64896780948849	861.883923	840.878641	31.03	20.4036666666667	30.5641666666667	0.398101117808025	19.54	0.458457680101933	2	_PANEK(Acetyl (K))ATDDYHYEK_	Acetyl (K)	19.8703129226895	42.0105639999999
PASGAGAGAGAGKR	3	3	358.802033333333	6.76100114578701	379.787966666667	7.12913419451011	357.239348075549	1.03525673842023	378.290252325212	1.19904942251379	585.304718	564.299436	17.5446666666667	11.2726666666667	16.7943333333333	0.300283754694343	10.409	0.761317352430059	2	_PASGAGAGAGAGK(Acetyl (K))R_	Acetyl (K)	-21.0509042496629	42.0105639999999
PGGEGPQCEKTTDVK	2	3	419.71825	6.86848171905554	412.5427	7.9365589224802	415.431566899881	2.01880063135042	411.044504876118	1.97979437884613	822.880327	801.875044	32.4685	19.7363333333333	31.7671666666667	0.26516504294495	18.8726666666667	0.331364016017298	2	_PGGEGPQCEK(Acetyl (K))TTDVK_	Acetyl (K)	4.38706202376244	42.0105659999999
PSKGPLQSVQVFGR	3	3	400.602033333333	6.61142571185166	408.857433333333	6.26443744827365	399.033951029891	0.796799854502874	407.358882451676	0.359709895967418	771.425365	750.420082	77.1663333333333	61.2763333333333	76.416	0.186003584194855	60.4126666666667	0.084833824491048	2	_PSK(Acetyl (K))GPLQSVQVFGR_	Acetyl (K)	-8.32493142178481	42.0105660000002
PSVGSQSNQAGQGKR	3	3	410.877	8.45245500490835	424.095033333333	8.2423938769834	409.305731711767	3.13754089176752	422.591674956313	2.29457107710914	771.884592	750.87931	21.3296666666667	13.126	20.5793333333333	0.218943676166572	12.2623333333333	0.645045045799992	2	_PSVGSQSNQAGQGK(Acetyl (K))R_	Acetyl (K)	-13.2859432445459	42.0105639999999
PSVSTKLISK	3	3	352.559466666667	4.90087972953154	362.095366666667	5.1815583566465	350.996686415784	0.961651641446646	360.601147502729	1.26348692766808	551.329339	530.324057	52.812	37.2663333333333	52.0616666666667	0.0766093989011806	36.4026666666667	0.10731935726813	2	_PSVSTK(Acetyl (K))LISK_	Acetyl (K)	-9.60446108694492	42.0105639999999
SDDESSQKDIK	3	3	375.597533333333	6.04841340545876	373.9632	6.99881812951301	374.032678705707	0.381864687956597	372.470718354794	1.10718700022746	647.293879	626.288596	23.5846666666667	12.3096666666667	22.8343333333333	0.149286078833001	11.446	0.688109568148692	2	_SDDESSQK(Acetyl (K))DIK_	Acetyl (K)	1.56196035091267	42.0105659999999
SDSGKPYYYNSQTK	3	2	421.204466666667	7.63778469802162	417.6003	11.4100164425824	419.63197294202	1.96886535503313	416.139108241037	2.98329248216356	840.381017	819.375734	42.197	26.2505	41.4466666666667	0.181016573826817	25.654	0.44217744050199	2	_SDSGK(Acetyl (K))PYYYNSQTK_	Acetyl (K)	3.4928647009832	42.0105660000002
SEASSEFAKK	3	3	351.019	4.96407020397575	353.3645	5.43838254998674	349.457515957711	1.01789366178997	351.873871567237	0.553316480870932	563.274761	542.269478	31.776	16.9106666666667	31.0256666666667	0.15309800782505	16.047	0.549801883509972	2	_SEASSEFAK(Acetyl (K))K_	Acetyl (K)	-2.41635560952608	42.0105659999999
SGFGKFER	3	3	333.2376	3.9278266904231	341.0513	3.01074725608114	331.676280020489	1.93174170887677	339.558555973406	2.99928316130721	485.243067	464.237784	51.7426666666667	31.6603333333333	50.9923333333333	0.0966971216393404	30.7966666666667	0.261565373175514	2	_SGFGK(Acetyl (K))FER_	Acetyl (K)	-7.88227595291693	42.010566
SGKFTQQDIDEAK	3	3	414.5076	8.32431082612849	414.274666666667	8.05654609391231	412.934779826295	2.75017332290004	412.773816143236	2.29286213385192	754.865002	733.85972	46.7463333333333	30.494	45.996	0.0516365503624459	29.6303333333333	0.280193583874517	2	_SGK(Acetyl (K))FTQQDIDEAK_	Acetyl (K)	0.160963683059776	42.0105639999999
SGNLTEDDKHNNAK	3	3	420.350833333333	8.20192787845232	414.084266666667	7.45102834267414	418.777230813702	2.3795995921296	412.584733375672	1.49495205603469	792.866065	771.860783	18.64	11.7716666666667	17.8896666666667	0.245383373519886	10.908	0.717341000578604	2	_SGNLTEDDK(Acetyl (K))HNNAK_	Acetyl (K)	6.19249743802942	42.0105640000002
SITHSTVGSKGEK	3	3	393.224866666667	7.58472804544326	405.812466666667	7.75989395567578	391.656143778871	1.81567218858902	404.311592963281	1.78955764258148	686.85698	665.851698	22.289	12.53	21.5386666666667	0.170560839585175	11.6663333333333	0.716901046945193	2	_SITHSTVGSK(Acetyl (K))GEK_	Acetyl (K)	-12.6554491844099	42.0105639999999
SKHLQEQLNELK	3	3	416.991933333333	7.56138125036246	412.851933333333	7.46041525676241	415.418261054522	1.7425605466417	411.351569703092	1.65391886680027	754.907005	733.901722	49.1506666666667	34.2463333333333	48.4003333333333	0.140930242791719	33.3826666666667	0.250575559684322	2	_SK(Acetyl (K))HLQEQLNELK_	Acetyl (K)	4.06669135143068	42.0105660000002
SKLLFSNTAAQK	3	3	398.2339	5.78655676978978	395.245266666667	11.6138372583455	396.663072353887	1.26795241604541	393.74730827295	6.05407143042818	675.374809	654.369527	60.829	40.9796666666667	60.0786666666667	0.116245430017702	40.116	0.070713820745625	2	_SK(Acetyl (K))LLFSNTAAQK_	Acetyl (K)	2.91576408093664	42.0105640000002
SLEEEGAAHSGKR	3	3	414.062133333333	8.16069475616711	401.065266666667	7.67350558241363	412.487660335352	2.42050758271105	399.56686269465	1.80650973482315	706.841862	685.836579	23.6886666666667	14.6036666666667	22.9383333333333	0.22963521797262	13.74	0.579053346227944	2	_SLEEEGAAHSGK(Acetyl (K))R_	Acetyl (K)	12.9207976407018	42.0105659999999
SLFFGGKGAPLQR	3	3	403.040466666667	6.66708195714838	410.234266666667	5.87425991451972	401.469644025097	0.853278429946167	408.733019982557	1.11833713903788	710.390793	689.385511	80.6463333333333	63.519	79.896	0.0965729430706746	62.6553333333333	0.0956910538022143	2	_SLFFGGK(Acetyl (K))GAPLQR_	Acetyl (K)	-7.2633759574602	42.0105640000002
SLGEPAAGEGSAKR	3	3	383.946366666667	6.22899852812099	398.6932	7.06477490370357	382.380550644354	0.433242544336848	397.194601964427	1.15166220608247	686.34678	665.341498	34.5243333333333	22.5163333333333	33.774	0.0839900787791793	21.6526666666667	0.307219971862364	2	_SLGEPAAGEGSAK(Acetyl (K))R_	Acetyl (K)	-14.8140513200727	42.0105639999999
SLKLNTAEDAK	3	3	375.0525	4.54306858741976	374.1417	5.55862242736456	373.486333839427	1.57559613699658	372.64756333178	1.47403702652517	616.330067	595.324785	44.5366666666667	30.105	43.7863333333333	0.128492541936616	29.2413333333333	0.199604052508405	2	_SLK(Acetyl (K))LNTAEDAK_	Acetyl (K)	0.838770507646871	42.0105639999999
SNEEGSEEKGPEVR	3	3	402.265	6.74015037591893	398.8213	6.5327238890068	400.697187647312	1.01164299982648	397.326489934642	0.57367502313776	794.857906	773.852623	30.6293333333333	18.991	29.879	0.128219863255787	18.1273333333333	0.345312579813968	2	_SNEEGSEEK(Acetyl (K))GPEVR_	Acetyl (K)	3.37069771266994	42.0105659999999
SPDEAYAIAKK	3	3	370.7768	6.53597907661892	372.708766666667	5.98655058972472	369.212007593972	0.94234387288191	371.215180330736	1.07698184005751	617.819335	596.814053	47.2973333333333	31.6346666666667	46.547	0.057812916665166	30.771	0.301375918819745	2	_SPDEAYAIAK(Acetyl (K))K_	Acetyl (K)	-2.00317273676438	42.0105640000002
SPSDSGYSYETIGKTTK	3	3	449.681133333333	7.89526019858329	442.749966666667	8.22800100530702	448.102009502654	2.27315183725098	441.245119351553	2.28799341762315	931.936353	910.931071	53.3953333333333	41.2323333333333	52.645	0.130668792499712	40.3686666666667	0.24162045535187	2	_SPSDSGYSYETIGK(Acetyl (K))TTK_	Acetyl (K)	6.85689015110097	42.0105640000002
SSFAYKDQNENR	3	3	399.976833333333	6.8369381117086	419.946666666667	7.08542991944267	398.408297614245	1.44776796256144	418.443856967234	1.16699911048827	750.839319	729.834037	38.276	22.769	37.5256666666667	0.163826127342374	21.9053333333333	0.435348646999673	2	_SSFAYK(Acetyl (K))DQNENR_	Acetyl (K)	-20.0355593529896	42.0105640000002
SSGPGGQNVNKVNSK	3	3	403.156933333333	7.23272195119744	402.9182	7.71859496475881	401.587683552613	1.41027854982704	401.42102279789	1.84327099999893	757.881518	736.876236	27.4926666666667	15.6533333333333	26.7423333333333	0.245976286119887	14.7896666666667	0.520650341186654	2	_SSGPGGQNVNK(Acetyl (K))VNSK_	Acetyl (K)	0.166660754722841	42.0105640000002
STGLELETPSLVPVKK	3	3	433.4143	7.97950876746181	459.079633333333	10.0561473688154	431.839012072151	2.20091055030889	457.568485831515	5.1747579143568	870.49311	849.487827	87.9176666666667	74.6263333333333	87.1673333333333	0.20352968661435	73.7626666666667	0.102802939862849	2	_STGLELETPSLVPVK(Acetyl (K))K_	Acetyl (K)	-25.7294737593645	42.0105659999999
TEVLSPNSKVESK	3	3	412.870466666667	7.46076641795824	420.079066666667	8.13864283301173	411.297329902213	1.63596482571611	418.575531729977	2.19642956007191	730.385571	709.380288	46.9923333333333	31.1096666666667	46.242	0.0885456567728409	30.246	0.161750150266118	2	_TEVLSPNSK(Acetyl (K))VESK_	Acetyl (K)	-7.27820182776452	42.0105660000002
TFGKAAGPSLSHTSGGTQSK	2	3	488.7137	12.7853391319902	464.270066666667	7.8983226810085	486.767579442331	4.61085149968604	462.75978479297	2.26083450194025	980.989785	959.984503	41.898	27.908	41.4321666666667	0.0954594154601825	27.0443333333333	0.277819085817452	2	_TFGK(Acetyl (K))AAGPSLSHTSGGTQSK_	Acetyl (K)	24.0077946493612	42.0105639999999
TLDEILQEKK	3	3	378.5651	5.53746217413717	376.9229	6.07508655329289	376.998474658153	0.297566434914677	375.428593299639	1.01208680413304	629.848093	608.84281	67.0176666666667	49.9873333333333	66.2673333333333	0.0550121198767495	49.1236666666667	0.0567753859030894	2	_TLDEILQEK(Acetyl (K))K_	Acetyl (K)	1.56988135851401	42.0105659999999
TLQKQSVVYGGK	3	3	393.6366	6.44583912535831	391.644033333333	7.45497437710777	392.067287194575	0.615008053712004	390.147237348249	1.65567929405652	675.374809	654.369527	47.8676666666667	27.9603333333333	47.1173333333333	0.0197568553503171	27.0966666666667	0.228380043883973	2	_TLQK(Acetyl (K))QSVVYGGK_	Acetyl (K)	1.92004984632536	42.0105640000002
TPNLYIYSKK	3	3	387.1084	6.41399268085021	382.617966666667	6.7768516734051	385.5393058138	0.916810856592019	381.122087349191	1.42944878730549	634.847896	613.842613	63.7193333333333	47.1293333333333	62.969	0.106875316763663	46.2656666666667	0.198074340701779	2	_TPNLYIYSK(Acetyl (K))K_	Acetyl (K)	4.41721846460877	42.0105659999999
TQAYQDQKPGTSGLR	3	3	430.6821	7.41309259958352	427.2599	7.28260838710965	429.106889687901	1.59559248476599	425.757751477643	1.36936196401838	846.421007	825.415725	43.266	28.4913333333333	42.5156666666667	0.102137162678427	27.6276666666667	0.255208629251532	2	_TQAYQDQK(Acetyl (K))PGTSGLR_	Acetyl (K)	3.34913821025793	42.0105640000002
TQDQISNIKYHEEFEK	1	1	489.1078	0	466.8109	0	481.386518365899	0	459.391942211648	0	1025.98945	1004.98417	56.942	44.435	56.8586666666667	0	44.2806666666667	0	2	_TQDQISNIK(Acetyl (K))YHEEFEK_	Acetyl (K)	21.9945761542507	42.0105600000002
TTEETSKPK	3	3	336.471633333333	5.64124583876057	342.799033333333	5.20677892975429	334.912768538149	0.206436245166411	341.309608349632	0.820066538636165	531.769311	510.764029	18.5753333333333	7.97866666666667	17.825	0.214500194250105	7.115	1.27109866170089	2	_TTEETSK(Acetyl (K))PK_	Acetyl (K)	-6.3968398114834	42.010564
TTGFYSGFSEVAEKR	3	3	435.9026	7.54599125960265	455.678766666667	9.13230118663052	434.325980881197	1.7348522174469	454.168484603733	3.24259919821529	860.912484	839.907202	74.38	60.9396666666667	73.6296666666667	0.180632223038976	60.076	0.147169214775981	2	_TTGFYSGFSEVAEK(Acetyl (K))R_	Acetyl (K)	-19.8425037225354	42.0105639999999
TVSKVDDFLANEAK	3	3	419.2859	7.13188468709359	421.5253	7.64358495929755	417.712653322391	1.31584644584147	420.023374260096	1.6818655144783	789.904128	768.898845	74.289	55.6383333333333	73.5386666666667	0.186308883309415	54.7746666666667	0.0793186260877284	2	_TVSK(Acetyl (K))VDDFLANEAK_	Acetyl (K)	-2.31072093770479	42.0105659999999
VDIDAPDVSIEGPDAKLK	2	3	464.48625	11.0340477670255	461.904266666667	8.78137406180454	462.546978496218	2.85887318470474	460.394281804426	2.87734573552562	962.49912	941.493838	81.735	70.3296666666667	81.2691666666667	0.177483802077827	69.466	0.204105637137021	2	_VDIDAPDVSIEGPDAK(Acetyl (K))LK_	Acetyl (K)	2.15269669179258	42.0105639999999
VDIDVPDVNIEGPDAKLK	2	3	479.4043	12.388935070457	471.9173	8.26815418095237	477.461025106108	4.21511640897683	470.404760275431	2.91031831767253	990.02022	969.014938	89.881	78.664	89.4151666666667	0.396686904245638	77.8003333333333	0.263542743739568	2	_VDIDVPDVNIEGPDAK(Acetyl (K))LK_	Acetyl (K)	7.05626483067732	42.0105639999999
VDVEVPDVSLEGPEGKLK	3	3	463.501466666667	7.77316134293721	463.237333333333	8.82130024278357	461.919198648641	2.14208924966869	461.727152035082	2.90600491602577	976.51477	955.509488	88.177	76.227	87.4266666666667	0.28243760372868	75.3633333333333	0.240430401109716	2	_VDVEVPDVSLEGPEGK(Acetyl (K))LK_	Acetyl (K)	0.192046613558773	42.0105639999999
VETTVTSLKTK	3	3	380.398066666667	6.08188465225487	380.906366666667	6.64878823270327	378.83060167068	0.444929293170008	379.410516153578	0.916780624900472	624.855918	603.850635	48.5153333333333	32.1723333333333	47.765	0.10984231121628	31.3086666666667	0.132547266202583	2	_VETTVTSLK(Acetyl (K))TK_	Acetyl (K)	-0.579914482898005	42.0105659999999
VFIGNLNTLVVKK	3	3	411.0347	7.37253765877122	423.1663	7.16768485844628	409.462567850934	1.65750907158735	421.662306068785	1.23413612860358	743.953227	722.947944	89.8866666666667	75.1966666666667	89.1363333333333	0.318104280595736	74.333	0.188964135339086	2	_VFIGNLNTLVVK(Acetyl (K))K_	Acetyl (K)	-12.1997382178507	42.0105659999999
VFSIISSEKELK	3	3	407.2763	6.39394780945232	414.519466666667	7.45887879800534	405.704079431045	0.898146796729114	413.016988519648	1.49651828150049	711.39795	690.392667	78.832	62.268	78.0816666666667	0.040286474156974	61.4043333333333	0.066237787134266	2	_VFSIISSEK(Acetyl (K))ELK_	Acetyl (K)	-7.31290908860211	42.0105660000002
VGEFSGANKEK	3	3	365.122133333333	5.83274129576592	376.398	5.98771033618028	363.558490489728	0.502345079850002	374.902475913083	0.397156586847522	604.30131	583.296027	34.323	19.354	33.5726666666667	0.0768635154022995	18.4903333333333	0.397464603595228	2	_VGEFSGANK(Acetyl (K))EK_	Acetyl (K)	-11.3439854233552	42.0105659999999
VGIDTPDIDIHGPEGKLK	1	3	497.7812	0	462.5571	8.31413444141962	490.054358761981	0	461.047163684362	2.50128980007974	973.515105	952.509822	75.256	64.99	75.1726666666667	0	64.1263333333333	0.138035422184946	2	_VGIDTPDIDIHGPEGK(Acetyl (K))LK_	Acetyl (K)	29.0071950776186	42.0105659999999
VGLQVVAVKAPGFGDNR	3	3	444.239266666667	7.76404166934548	463.9487	8.35236190726911	442.66074528294	1.96971127028818	462.436322602878	2.53791795011249	884.98886	863.983578	86.518	73.4986666666667	85.7676666666667	0.220052266518665	72.635	0.129023684302969	2	_VGLQVVAVK(Acetyl (K))APGFGDNR_	Acetyl (K)	-19.7755773199383	42.0105640000002
VGTASVLQPVKK	3	3	381.404733333333	6.10574374366736	401.5177	6.62647933747628	379.837483241414	0.473053732171218	400.01582191475	0.897760134533699	634.88227	613.876988	56.1433333333333	40.001	55.393	0.127786279910378	39.1373333333333	0.0179752916836145	2	_VGTASVLQPVK(Acetyl (K))K_	Acetyl (K)	-20.1783386733363	42.0105639999999
VGVEVPDVNIEGPEGKLK	3	3	457.621933333333	8.12990373702746	457.715733333333	8.65741412451395	456.041180898714	2.37467276940917	456.207056228347	2.74558074179497	961.01748	940.012198	85.7206666666667	73.596	84.9703333333333	0.253527776256036	72.7323333333333	0.2291770300687	2	_VGVEVPDVNIEGPEGK(Acetyl (K))LK_	Acetyl (K)	-0.165875329632797	42.0105639999999
VLDSGAPIKIPVGPETLGR	3	3	464.909333333333	8.87268609403791	487.243033333333	8.6404342080322	463.326690224748	3.36551081279332	485.725618385856	3.04599988595764	981.05694	960.051657	94.599	82.8826666666667	93.8486666666667	0.342998542270951	82.019	0.233909051651372	2	_VLDSGAPIK(Acetyl (K))IPVGPETLGR_	Acetyl (K)	-22.3989281611076	42.0105660000002
VLTANSNPSSPSAAKR	3	3	426.5773	8.3539982547281	433.016866666667	7.95210671730036	425.002543097989	2.53428465442498	431.512421967192	1.9964617841342	821.431375	800.426093	37.9456666666667	26.0613333333333	37.1953333333333	0.117389664508138	25.1976666666667	0.282614185379605	2	_VLTANSNPSSPSAAK(Acetyl (K))R_	Acetyl (K)	-6.50987886920336	42.0105639999999
VNALKNLQVK	3	3	371.3562	5.37793087255683	371.8822	5.96832001236527	369.789477152534	0.483803038260807	370.386994389813	1.09519603784745	584.856055	563.850773	60.129	42.5736666666667	59.3786666666667	0.0754983443527071	41.71	0.0724760496838642	2	_VNALK(Acetyl (K))NLQVK_	Acetyl (K)	-0.59751723727851	42.0105639999999
VNIGQGSHPQKVK	3	3	428.495133333333	7.91669257286987	418.391833333333	8.08555827654055	426.916588521478	2.09845047272953	416.888440385923	2.12536002357638	717.396607	696.391325	30.895	19.5613333333333	30.1446666666667	0.25750145630656	18.6976666666667	0.45709383913785	2	_VNIGQGSHPQK(Acetyl (K))VK_	Acetyl (K)	10.0281481355551	42.0105639999999
VNVEAPDVNLEGLGGKLK	2	3	462.4653	10.9499727707424	456.022666666667	8.66384961569242	460.526205212436	2.77420889987082	454.514284887753	2.87401831852871	947.517647	926.512365	89.492	76.3696666666667	89.0261666666667	0.451841233178191	75.506	0.284711745064686	2	_VNVEAPDVNLEGLGGK(Acetyl (K))LK_	Acetyl (K)	6.01192032468316	42.0105639999999
VPTTEKPTVTVNFR	3	2	423.066733333333	7.71357802212005	428.7138	11.0820603174681	421.492946564627	1.90859910710332	427.248545859621	2.65334680482055	815.943587	794.938305	70.193	53.615	69.4426666666667	0.202516665980854	53.0185	0.208125095929246	2	_VPTTEK(Acetyl (K))PTVTVNFR_	Acetyl (K)	-5.75559929499468	42.0105639999999
VQGGALEDSQLVAGVAFKK	1	3	464.6631	0	500.783166666667	10.4767375476974	468.501617499713	0	499.261578263981	4.58763492765262	980.030922	959.02564	84.267	71.9756666666667	83.4186666666667	0	71.112	0.301375918819749	2	_VQGGALEDSQLVAGVAFK(Acetyl (K))K_	Acetyl (K)	-30.7599607642683	42.0105640000002
VSPASSVDSNIPSSQGYKK	3	3	459.9561	8.19383069815334	471.203133333333	8.67938070390587	458.375116174914	2.61370957754809	469.691055489731	3.08413615743255	996.997276	975.991994	53.091	42.716	52.3406666666667	0.108972473588515	41.8523333333333	0.202986315904412	2	_VSPASSVDSNIPSSQGYK(Acetyl (K))K_	Acetyl (K)	-11.3159393148164	42.0105640000002
VTLEVGKVIQQGR	3	3	407.5115	6.28476745711407	429.9529	8.39637768564515	405.94012022078	0.470269676153883	428.446510880207	2.45225478723096	734.92774	713.922458	72.4876666666667	58.1076666666667	71.7373333333333	0.164077217593839	57.244	0.110312183269929	2	_VTLEVGK(Acetyl (K))VIQQGR_	Acetyl (K)	-22.5063906594273	42.0105639999999
VYIASSSGSTAIKK	3	3	416.072966666667	8.20512002187251	427.859533333333	7.83062859694757	414.498746102129	2.45588515593588	426.353454287256	1.92551211165988	727.398481	706.393199	47.8153333333333	34.039	47.065	0.0978587417318115	33.1753333333333	0.140835996030055	2	_VYIASSSGSTAIK(Acetyl (K))K_	Acetyl (K)	-11.8547081851274	42.0105639999999
YEEIVKEVSTYIK	2	3	433.82665	11.2782824492473	444.979666666667	8.79986335594667	431.893191300833	3.09305982529511	443.471637414736	2.83966025389649	821.932354	800.927071	89.0155	75.4363333333333	88.5496666666667	0.328097546470557	74.5726666666667	0.220670443069397	2	_YEEIVK(Acetyl (K))EVSTYIK_	Acetyl (K)	-11.5784461139032	42.0105660000002
AAQASDLEKIHLDEK	3	3	497.907266666667	7.61150604698789	508.215566666667	4.05138246075749	495.58793240827	1.27542983933018	506.001101276887	5.52974549928716	570.628336	556.624814	58.146	47.2136666666667	57.3956666666667	0.213614138108879	46.35	0.282156182124569	3	_AAQASDLEK(Acetyl (K))IHLDEK_	Acetyl (K)	-10.4131688686163	42.0105659999999
AGQKLIDVNHYAK	3	3	482.204933333333	6.33023072275675	476.869066666667	4.75308406861623	479.885780470563	2.48039714270202	474.659548402644	4.51252537432208	500.271935	486.268414	52.637	38.8733333333333	51.8866666666667	0.138459380325064	38.0096666666667	0.160995169009646	3	_AGQK(Acetyl (K))LIDVNHYAK_	Acetyl (K)	5.22623206791854	42.0105629999999
ANEKTESSSAQQVAVSR	2	3	525.6227	4.62942809642834	499.958666666667	19.6266752676895	527.899558962231	0.368611555567732	497.749095907296	27.3118764099283	611.969421	597.965899	35.4755	23.482	34.3916666666667	0.15556349186104	22.6183333333333	0.325706582337199	3	_ANEK(Acetyl (K))TESSSAQQVAVSR_	Acetyl (K)	30.1504630549353	42.0105659999999
ANLEKAQAELVGTADEATR	2	3	573.1826	12.9974711663462	521.591133333333	6.48431283200721	570.310901476022	0.740512302940045	519.377824252722	2.76511467712615	677.011397	663.007876	73.2875	59.313	72.8216666666667	0.108894444302726	58.4493333333333	0.0598451706025195	3	_ANLEK(Acetyl (K))AQAELVGTADEATR_	Acetyl (K)	50.9330772233001	42.0105629999999
ASDTSSETVFGKR	2	3	474.3587	4.13459477095401	479.8361	5.51243611210143	476.652348786863	0.874051656097861	477.623539057096	3.55796121981037	476.231805	462.228284	48.1615	31.44	47.0776666666667	0.00424264068711945	30.5763333333333	0.216818152171613	3	_ASDTSSETVFGK(Acetyl (K))R_	Acetyl (K)	-0.971190270233194	42.0105630000001
ATVASSTQKFQDLGVK	2	3	491.3383	4.66690475583123	488.187166666667	5.67281264394775	493.626001335965	0.333644048710815	485.97921955738	5.03991568227742	574.640465	560.636943	69.421	50.739	68.3371666666667	0.0360624458405153	49.8753333333333	0.0879854785998514	3	_ATVASSTQK(Acetyl (K))FQDLGVK_	Acetyl (K)	7.64678177858514	42.0105659999999
DAEAAEATAEGALKAEK	3	3	541.526866666667	6.89230141123656	546.469466666667	6.18660785918529	539.194087911012	1.83452754364777	544.243222856178	2.85615012205611	572.947734	558.944213	61.043	51.5556666666667	60.2926666666667	0.1582371637764	50.692	0.257354705502825	3	_DAEAAEATAEGALK(Acetyl (K))AEK_	Acetyl (K)	-5.04913494516597	42.0105629999999
DAIHFYNKSLAEHR	3	3	507.034466666667	8.51636156015779	503.8449	5.2546673310496	504.712918211455	0.235537146279916	501.632484596241	3.84614124478251	581.625149	567.621627	57.893	43.0856666666667	57.1426666666667	0.29501355901043	42.222	0.307989357680496	3	_DAIHFYNK(Acetyl (K))SLAEHR_	Acetyl (K)	3.08043361521356	42.0105659999999
DASTLQSQKAEGTGDAK	2	3	506.5538	4.00745697169663	497.388133333333	9.39496478191023	508.836722392642	0.992277222919128	495.177857791518	2.45476870855168	583.614755	569.611234	36.4375	21.4533333333333	35.3536666666667	0.196575685169859	20.5896666666667	0.286910167900069	3	_DASTLQSQK(Acetyl (K))AEGTGDAK_	Acetyl (K)	13.6588646011243	42.0105629999999
DDSFLGKLGGTLAR	1	3	483.8996	0	477.4646	6.23317247715801	489.729386248748	0	475.254675658235	2.73516942420144	497.931579	483.928057	98.479	81.5153333333333	97.6306666666667	0	80.6516666666667	0.108224047440688	3	_DDSFLGK(Acetyl (K))LGGTLAR_	Acetyl (K)	14.4747105905136	42.0105659999999
DESFLGKLGGTLAR	1	3	485.4384	0	477.421366666667	6.23262179931795	491.267377137257	0	475.211856916262	2.73492299524485	502.603462	488.599941	98.284	80.2773333333333	97.4356666666667	0	79.4136666666667	0.111937978859326	3	_DESFLGK(Acetyl (K))LGGTLAR_	Acetyl (K)	16.0555202209951	42.0105629999999
DFDTALKHYDK	3	3	465.684933333333	6.79500555874192	449.990733333333	5.70418156472367	463.368058264846	2.15823701350559	447.786708955206	3.33950841494514	465.557741	451.55422	58.1456666666667	44.5176666666667	57.3953333333333	0.0980680036165393	43.654	0.25086605545147	3	_DFDTALK(Acetyl (K))HYDK_	Acetyl (K)	15.5813493096399	42.0105630000001
DLSTVEALQNLKNLK	1	3	538.2158	0	545.9194	7.74654756068794	544.023661861415	0	543.693564862357	1.24241268289869	576.656115	562.652593	99.665	83.511	98.8166666666667	0	82.6473333333333	0.497926478285481	3	_DLSTVEALQNLK(Acetyl (K))NLK_	Acetyl (K)	0.330096999058242	42.0105659999999
DSINFLDHINGKK	1	3	464.7521	0	462.072833333333	5.10258828569711	470.58678658089	0	459.869120096587	3.8404198986958	514.935212	500.93169	71.921	60.11	71.0726666666667	0	59.2463333333333	0.156734736985069	3	_DSINFLDHINGK(Acetyl (K))K_	Acetyl (K)	10.7176664843033	42.0105659999999
DSSPTTNSKLSALQR	3	3	498.0611	6.6649544904673	487.848133333333	4.95026648205258	495.740425173411	2.23736611633095	485.63874073914	4.23909223077538	549.616319	535.612797	60.2133333333333	39.8583333333333	59.463	0.174700696430587	38.9946666666667	0.233912614262486	3	_DSSPTTNSK(Acetyl (K))LSALQR_	Acetyl (K)	10.101684434271	42.0105659999999
DTGEKLTVAENEAETK	1	3	506.7992	0	523.210433333333	7.24915756852709	512.616040036791	0	520.992570802271	1.82850326949952	592.954777	578.951256	53.353	39.029	52.5046666666667	0	38.1653333333333	0.144649384528399	3	_DTGEK(Acetyl (K))LTVAENEAETK_	Acetyl (K)	-8.37653076547986	42.0105630000003
DVNAAIAAIKTK	1	2	451.3615	0	459.735	4.83717606874094	457.208042896316	0	461.974150963621	1.62144441291583	419.578477	405.574955	70.638	56.5545	69.7896666666667	0	55.3361666666667	0.0775460436701265	3	_DVNAAIAAIK(Acetyl (K))TK_	Acetyl (K)	-4.76610806730417	42.0105660000001
DYSAPVNFISAGLKK	3	3	521.2789	7.97963726681857	514.894633333333	6.23442578697777	518.951102300456	1.06040711377153	512.676906842645	2.72206541571722	551.294517	537.290996	92.9646666666667	79.571	92.2143333333333	0.294932760698653	78.7073333333333	0.224455142759327	3	_DYSAPVNFISAGLK(Acetyl (K))K_	Acetyl (K)	6.27419545781163	42.0105630000003
FDDTNPEKEEAK	2	3	437.7059	4.23019560777039	503.589466666667	6.77886349274959	440.011160328149	0.777207490622958	501.37051782554	2.16945636816189	488.887816	474.884294	29.6915	24.266	28.6076666666667	0.141421356237306	23.4023333333333	0.218669715425903	3	_FDDTNPEK(Acetyl (K))EEAK_	Acetyl (K)	-61.3593574973911	42.0105659999999
FGTINIVHPKLGSYTK	3	3	553.6155	7.30923777900271	533.820166666667	5.78422568744802	551.280833887344	1.64154499626868	531.599796366201	4.76169228351209	606.336716	592.333195	74.9046666666667	63.227	74.1543333333333	0.225249491305381	62.3633333333333	0.129738626133896	3	_FGTINIVHPK(Acetyl (K))LGSYTK_	Acetyl (K)	19.6810375211435	42.0105629999999
FLQEFYQDDELGKK	2	3	499.21675	4.91531136806205	495.074166666667	5.8214163279509	501.501861498147	0.0835206440749968	492.865534184912	3.17472135158277	601.292953	587.289432	78.0725	66.532	76.9886666666667	0.0466690475583139	65.6683333333333	0.0298123762517741	3	_FLQEFYQDDELGK(Acetyl (K))K_	Acetyl (K)	8.63632731323537	42.0105629999999
FSAYIKNSNPALNDNLEK	1	3	535.932	0	524.182033333333	6.75636977402316	541.735191137112	0	521.968567516424	3.18481410499557	694.016371	680.01285	71.61	57.9973333333333	70.7616666666667	0	57.1336666666667	0.101925353949732	3	_FSAYIK(Acetyl (K))NSNPALNDNLEK_	Acetyl (K)	19.7666236206882	42.0105630000003
GADFLVTEVENGGSLGSKK	1	3	536.1689	0	537.895633333333	8.40892570685063	541.973903719865	0	535.676202042271	1.08851351816433	650.665338	636.661817	82.789	72.157	81.9406666666667	0	71.2933333333333	0.166077625759102	3	_GADFLVTEVENGGSLGSK(Acetyl (K))K_	Acetyl (K)	6.2977016775942	42.0105629999999
GETASKLQSEISR	2	3	462.14965	4.92238243587391	466.156866666667	4.38973993800698	464.447131761612	0.0857766624597341	463.949269888085	4.59249698867749	483.251089	469.247567	51.9325	35.5293333333333	50.8486666666667	0.00424264068711945	34.6656666666667	0.268711327966982	3	_GETASK(Acetyl (K))LQSEISR_	Acetyl (K)	0.497861873527484	42.0105659999999
GEVGAGAGPGAQAGPSAKR	3	3	481.178933333333	6.41921381037687	471.461566666667	4.54827877370474	478.864206423804	2.36371633354178	469.258039359625	5.89199827764097	560.620175	546.616653	35.7293333333333	24.7843333333333	34.979	0.140557224408183	23.9206666666667	0.267931790656587	3	_GEVGAGAGPGAQAGPSAK(Acetyl (K))R_	Acetyl (K)	9.60616706417886	42.0105659999999
GFALVGVGSEASSKK	2	3	497.64795	5.98841661919077	508.9607	6.97345051678147	499.934106450977	0.980906847256276	506.740423771456	2.30359051469354	493.599829	479.596308	68.945	55.5216666666667	67.8611666666667	0.0770746391493299	54.658	0.0961358991798123	3	_GFALVGVGSEASSK(Acetyl (K))K_	Acetyl (K)	-6.80631732047914	42.0105629999999
GGPGSTLSFVGKR	2	3	426.77625	3.92196776185121	459.084066666667	7.48405730625663	429.085392588577	1.09109732610501	456.874039829549	1.53775154227502	435.570093	421.566571	64.3955	48.0173333333333	63.3116666666667	0.0226274169979721	47.1536666666667	0.13725442717005	3	_GGPGSTLSFVGK(Acetyl (K))R_	Acetyl (K)	-27.788647240972	42.0105659999999
GTISAPGKVVTAAAQAK	3	3	517.6032	7.09440158787194	520.909333333333	4.88304249657253	515.275632818506	2.01048397006387	518.688732627167	4.31979089598525	537.973667	523.970145	63.447	46.6566666666667	62.6966666666667	0.130552671362941	45.793	0.154859434470249	3	_GTISAPGK(Acetyl (K))VVTAAAQAK_	Acetyl (K)	-3.41309980866129	42.0105659999999
GTITVSAQELKDNR	2	3	477.1684	4.22779144471436	509.684366666667	4.67263045011409	479.460910888395	0.776319408094159	507.466420403114	4.60667235589248	525.277526	511.274005	61.5185	45.0106666666667	60.4346666666667	0.0325269119345757	44.147	0.234962644785177	3	_GTITVSAQELK(Acetyl (K))DNR_	Acetyl (K)	-28.0055095147192	42.0105629999999
GTVPDDAVEALADSLGKK	2	3	530.5498	11.5792978059985	523.091733333333	7.24750582361503	527.687783018181	0.686321131634134	520.874877078476	1.82809020533927	609.982667	595.979146	97.209	85.272	96.7431666666667	0.560735677480937	84.4083333333333	0.371796240492621	3	_GTVPDDAVEALADSLGK(Acetyl (K))K_	Acetyl (K)	6.81290593970482	42.0105629999999
HAVSEGTKAVTK	2	3	457.0552	3.61444702271316	457.0121	5.83125656098237	459.354621098999	1.39995334987244	454.801391206886	3.20196253299301	423.898098	409.894577	22.624	13.586	21.5401666666667	0.154856385079852	12.7223333333333	0.591801299236306	3	_HAVSEGTK(Acetyl (K))AVTK_	Acetyl (K)	4.55322989211322	42.0105629999999
HELQANCYEEVKDR	2	3	501.804	5.81581185390313	530.085666666667	8.24371075568116	495.417758237434	1.45117543442413	527.866724538764	1.28182209300847	611.61258	597.609059	43.3555	31.3886666666667	42.6541666666667	0.210010714012403	30.525	0.314050066779877	3	_HELQANCYEEVK(Acetyl (K))DR_	Acetyl (K)	-32.4489663013304	42.0105629999999
IDLPAENSNSETIIITGKR	1	3	563.8395	0	568.107266666667	9.08296497919777	569.633674739983	0	565.880785894241	0.522746452982241	705.042697	691.039176	80.748	69.1436666666667	79.8996666666667	0	68.28	0.211431890793328	3	_IDLPAENSNSETIIITGK(Acetyl (K))R_	Acetyl (K)	3.7528888457424	42.0105629999999
IHNAENIQPGEQKYEYK	3	3	527.844133333333	6.61222002078983	537.103966666667	16.6059878695407	525.521619051276	2.12020495883164	534.886829618772	9.60787919198225	701.676237	687.672716	44.4196666666667	34.3626666666667	43.6693333333333	0.210611807203046	33.499	0.31405006677988	3	_IHNAENIQPGEQK(Acetyl (K))YEYK_	Acetyl (K)	-9.36521056749621	42.0105629999999
IHVQSSSDSSDEPAEKR	3	3	503.962233333333	7.72644447099269	538.515466666667	9.27846106438636	501.644479178998	1.11531319857345	536.295278343801	1.42968136893337	638.632697	624.629176	29.171	19.7166666666667	28.4206666666667	0.209083715291267	18.853	0.339320071777535	3	_IHVQSSSDSSDEPAEK(Acetyl (K))R_	Acetyl (K)	-34.6507991648033	42.0105629999999
IINEPTAAAIAYGLDKK	3	3	556.7998	7.37378805296168	558.5049	7.40790320333628	554.464373364408	1.55373635426858	556.277094701012	2.28375493935941	610.671765	596.668243	84.269	71.6583333333333	83.5186666666667	0.468904041356017	70.7946666666667	0.426767045483955	3	_IINEPTAAAIAYGLDK(Acetyl (K))K_	Acetyl (K)	-1.81272133660434	42.0105660000003
IQQELQTAKK	2	3	433.59195	4.10270425512246	431.4594	5.31061545679971	435.899047936411	0.913617832499338	429.255294577849	3.65714932965278	410.23471	396.231189	34.9505	20.015	33.8666666666667	0.127279220613578	19.1513333333333	0.397464603595228	3	_IQQELQTAK(Acetyl (K))K_	Acetyl (K)	6.64375335856158	42.0105630000001
ISALQGKLSK	1	3	426.4997	0	438.146633333333	3.86702203812358	432.360391863547	0	435.933190282426	5.23337821901465	362.888763	348.885241	45.868	34.5703333333333	45.0196666666667	0	33.7066666666667	0.161216555532546	3	_ISALQGK(Acetyl (K))LSK_	Acetyl (K)	-3.57279841887862	42.0105659999999
ISSNFSSIIAEKLR	1	3	500.9237	0	513.4691	13.0426808659109	506.745548492437	0	511.250776393588	4.9240327754992	536.29815	522.294629	97.176	75.7346666666667	96.3276666666667	0	74.871	0.379477857647119	3	_ISSNFSSIIAEK(Acetyl (K))LR_	Acetyl (K)	-4.50522790115127	42.0105629999999
ITESVAETAQTIKK	3	3	512.340333333333	7.01978348835159	510.2953	7.1514185019477	510.013250682961	1.71389508147458	508.076800444861	2.67522339910822	520.954161	506.950639	56.273	40.947	55.5226666666667	0.0437149859887865	40.0833333333333	0.117673748606524	3	_ITESVAETAQTIK(Acetyl (K))K_	Acetyl (K)	1.93645023810052	42.0105659999999
ITLSKHQNVQLPR	3	3	529.000766666667	6.62672389822705	518.160433333333	19.3926693315627	526.668788095325	2.12483318611598	515.939815679111	18.8901502709331	525.970368	511.966846	56.5256666666667	41.984	55.7753333333333	0.202909667914897	41.1203333333333	0.195654741260667	3	_ITLSK(Acetyl (K))HQNVQLPR_	Acetyl (K)	10.728972416214	42.0105660000001
IVEKYGYTHLSAGELLR	2	3	565.2733	10.4793224971847	540.464433333333	7.05392941581737	562.403437016962	1.77837981891234	538.244837309202	2.7598363275414	664.358069	650.354547	75.805	62.9096666666667	75.3391666666667	0.287792459942932	62.046	0.137764694719335	3	_IVEK(Acetyl (K))YGYTHLSAGELLR_	Acetyl (K)	24.1585997077594	42.0105659999999
IVFSGNLFQHQEDSKK	3	3	538.393766666667	7.69467203741223	533.645333333333	7.59888305103675	536.065497965288	1.1417289506218	531.426733968677	2.05183829399208	640.326769	626.323247	68.5863333333333	59.5916666666667	67.836	0.25244669404318	58.728	0.143314727474573	3	_IVFSGNLFQHQEDSK(Acetyl (K))K_	Acetyl (K)	4.63876399661126	42.0105659999999
KYEEIDNAPEER	2	3	490.8839	3.34150380517514	469.157166666667	4.45095414752087	493.172174730809	8.34443100777728	466.951049922166	4.51977330416633	512.238849	498.235327	42.0955	30.384	41.0116666666667	0.0862670273047537	29.5203333333333	0.206782763089943	3	_K(Acetyl (K))YEEIDNAPEER_	Acetyl (K)	26.2211248086427	42.0105659999999
LDHLAEKFR	3	3	440.842266666667	5.53648766036133	455.263266666667	4.95383958191354	438.525035130417	3.22359610841564	453.048648112228	4.01709112618278	390.880379	376.876857	51.0753333333333	33.9806666666667	50.325	0.0688500786734021	33.117	0.233547520741381	3	_LDHLAEK(Acetyl (K))FR_	Acetyl (K)	-14.5236129818116	42.0105660000001
LEEVTGKLQVAR	1	3	462.046	0	477.801533333333	4.61836150634976	467.88534155249	0	475.588280390525	4.34831793868923	462.264669	448.261148	63.425	46.4493333333333	62.5766666666667	0	45.5856666666667	0.0486358349824965	3	_LEEVTGK(Acetyl (K))LQVAR_	Acetyl (K)	-7.70293883803481	42.0105630000001
LFVGGIKEDTEEHHLR	3	3	545.371766666667	8.71220022114582	547.0432	7.17992630951042	543.041374248049	0.75034463406707	544.820516432596	2.58790441855516	641.330402	627.32688	59.6173333333333	46.235	58.867	0.141648626302318	45.3713333333333	0.158999301186448	3	_LFVGGIK(Acetyl (K))EDTEEHHLR_	Acetyl (K)	-1.77914218454748	42.0105660000003
LGNDFHTNKR	3	3	446.554333333333	4.78865284639985	434.132966666667	5.42072580226424	444.238374009619	3.9990203804357	431.928665874866	3.69226913238699	415.210788	401.207266	30.4086666666667	17.2673333333333	29.6583333333333	0.18812318659148	16.4036666666667	0.520650341186654	3	_LGNDFHTNK(Acetyl (K))R_	Acetyl (K)	12.3097081347537	42.0105659999999
LLEEEIQAPTSSKR	3	3	508.327466666667	6.09436971091626	504.647533333333	6.15216806445773	506.003509534913	2.67090722756209	502.432783783074	3.22657462711982	548.293065	534.289543	60.0513333333333	48.931	59.301	0.0807114200924082	48.0673333333333	0.0211765068990251	3	_LLEEEIQAPTSSK(Acetyl (K))R_	Acetyl (K)	3.57072575183878	42.0105659999999
LLFSNTAAQKLR	2	3	476.0527	4.18366798156834	488.064966666667	5.67168144762498	478.34590627247	0.825725840977833	485.849030638084	3.37078171521452	468.605026	454.601504	74.933	56.6043333333333	73.8491666666667	0.0770746391493299	55.7406666666667	0.0851671559020526	3	_LLFSNTAAQK(Acetyl (K))LR_	Acetyl (K)	-7.50312436561398	42.0105660000001
LLIVSTTPYSEKDTK	3	3	488.629233333333	5.69153265942782	513.006933333333	4.12445485407871	486.313302449037	3.03487314983862	510.791524109528	5.40513359587784	579.648737	565.645216	64.8596666666667	59.76	64.1093333333333	0.0482113402980439	58.8963333333333	0.122523920567011	3	_LLIVSTTPYSEK(Acetyl (K))DTK_	Acetyl (K)	-24.4782216604902	42.0105629999999
LLLPGELAKHAVSEGTK	3	3	526.2793	7.31570286233661	534.964933333333	7.85517229622202	523.952891358385	1.43551257751377	532.743972381637	2.76493442367024	602.343759	588.340238	79.3506666666667	64.3936666666667	78.6003333333333	0.226619357808047	63.53	0.110665160632324	3	_LLLPGELAK(Acetyl (K))HAVSEGTK_	Acetyl (K)	-8.79108102325165	42.0105629999999
LQAAYAGDKADDIQK	2	3	486.67185	4.51989725602255	499.740633333333	4.49985867592899	488.961201929493	0.482320635199214	497.527596681464	4.84680980069601	550.277415	536.273893	50.611	35.8666666666667	49.5271666666667	0.0869741340859436	35.003	0.160337491283577	3	_LQAAYAGDK(Acetyl (K))ADDIQK_	Acetyl (K)	-8.56639475197073	42.0105659999999
LQDVSGQLSSSKK	3	3	463.951366666667	5.13851770195776	465.677633333333	3.03730202043414	461.635753758524	3.69831433668394	463.469380827126	6.34582764102433	473.587701	459.584179	42.91	29.8913333333333	42.1596666666667	0.0693469537903418	29.0276666666667	0.185040836333799	3	_LQDVSGQLSSSK(Acetyl (K))K_	Acetyl (K)	-1.83362706860157	42.0105659999999
LQEKVESAQSEQK	2	3	499.84785	4.9215339077365	489.708233333333	3.43658470335495	502.133321984997	0.0836258081643172	487.49587982181	6.92119705199193	515.930015	501.926493	31.616	19.127	30.5321666666667	0.168998520703583	18.2633333333333	0.368020077954693	3	_LQEK(Acetyl (K))VESAQSEQK_	Acetyl (K)	14.6374421631862	42.0105660000001
PANEKATDDYHYEK	3	3	504.889	7.05688493387839	495.780333333333	7.65116094872756	502.567693925512	2.01563358831026	493.570023916567	4.47609968350196	574.925041	560.92152	31.1996666666667	20.404	30.4493333333333	0.362935715152606	19.5403333333333	0.471381774974149	3	_PANEK(Acetyl (K))ATDDYHYEK_	Acetyl (K)	8.99767000894514	42.0105629999999
PASGAGAGAGAGKR	3	3	458.903733333333	5.86519174224791	459.634933333333	5.13500918629494	456.580522931255	2.90022478882128	457.418799915566	4.04827166371234	390.538904	376.535383	17.5316666666667	11.2726666666667	16.7813333333333	0.31145518671766	10.409	0.761317352430059	3	_PASGAGAGAGAGK(Acetyl (K))R_	Acetyl (K)	-0.838276984310141	42.0105629999999
PSVGSQSNQAGQGKR	2	3	463.4683	2.6734293183101	467.501333333333	5.52055602392852	465.765195866759	2.33110786276626	465.295931690567	4.14584781961122	514.925487	500.921965	21.516	13.126	20.4321666666667	0.0997020561472994	12.2623333333333	0.645045045799992	3	_PSVGSQSNQAGQGK(Acetyl (K))R_	Acetyl (K)	0.469264176192553	42.0105659999999
SGNLTEDDKHNNAK	3	3	471.662	6.91945574738358	492.389266666667	9.61207245984616	469.348246100618	2.08219561749333	490.177043727631	3.46805932264703	528.913136	514.909614	18.6463333333333	11.7716666666667	17.896	0.238883514151423	10.908	0.717341000578604	3	_SGNLTEDDK(Acetyl (K))HNNAK_	Acetyl (K)	-20.8287976270135	42.0105659999999
SITHSTVGSKGEK	3	3	442.8132	4.7211060441384	466.964966666667	5.27122704911611	440.502949680036	4.04982146447293	464.754747579193	3.85697612700978	458.240412	444.236891	22.2823333333333	12.53	21.532	0.168950683139587	11.6663333333333	0.716901046945193	3	_SITHSTVGSK(Acetyl (K))GEK_	Acetyl (K)	-24.2517978991573	42.0105629999999
SKHLQEQLNELK	3	3	485.431533333333	7.38470949485038	483.3565	4.8665098160797	483.111585202236	1.5924304123176	481.145227535028	4.35853988887789	503.607095	489.603574	49.1506666666667	34.24	48.4003333333333	0.140930242791719	33.3763333333333	0.258046722728874	3	_SK(Acetyl (K))HLQEQLNELK_	Acetyl (K)	1.96635766720829	42.0105630000001
SLEEEGAAHSGKR	3	3	478.6624	6.37009803613729	474.990333333333	5.42028089155288	476.341940390951	2.43798002965177	472.778926005011	3.67035233274525	471.563667	457.560145	23.682	14.6036666666667	22.9316666666667	0.231816737963416	13.74	0.579053346227944	3	_SLEEEGAAHSGK(Acetyl (K))R_	Acetyl (K)	3.56301438593988	42.0105660000001
SLGEPAAGEGSAKR	2	3	482.6377	4.37981940266945	481.089333333333	3.06661002791901	484.928843650527	0.630777651465443	478.874584971382	5.89379863866999	457.900279	443.896757	34.8535	22.51	33.7696666666667	0.127279220613573	21.6463333333333	0.298351209892712	3	_SLGEPAAGEGSAK(Acetyl (K))R_	Acetyl (K)	6.05425867914551	42.0105660000001
SPDEAYAIAKK	2	3	444.99435	4.41948809309402	437.460033333333	4.65718131527359	447.297701484284	0.596730872015987	435.254246089225	4.40966889399308	412.215316	398.211794	47.5975	31.628	46.5136666666667	0.00424264068711945	30.7643333333333	0.289840377526054	3	_SPDEAYAIAK(Acetyl (K))K_	Acetyl (K)	12.0434553950591	42.0105659999999
SPSDSGYSYETIGKTTK	2	3	522.3572	4.52378634331906	519.758166666667	6.67737976854195	524.634993092719	0.47373140370558	517.542947811997	3.31351668360496	621.626661	607.623139	53.673	41.2323333333333	52.5891666666667	0.00919238815542882	40.3686666666667	0.24162045535187	3	_SPSDSGYSYETIGK(Acetyl (K))TTK_	Acetyl (K)	7.09204528072246	42.0105659999999
SSFAYKDQNENR	2	3	455.50185	4.73344350394086	456.7372	5.09244604782416	457.801369735297	0.272916840000274	454.534151443907	4.0736902516725	500.895305	486.891783	38.518	22.782	37.4341666666667	0.0586898628384773	21.9183333333333	0.424676478170281	3	_SSFAYK(Acetyl (K))DQNENR_	Acetyl (K)	3.26721829138938	42.0105660000001
SSGPGGQNVNKVNSK	3	3	442.419933333333	6.34437782949072	450.150733333333	4.9800726865512	440.1137303913	2.46284403006774	447.950090784188	4.21867876403047	505.590104	491.586583	21.42	15.6533333333333	20.6696666666667	0.239939575726889	14.7896666666667	0.520650341186654	3	_SSGPGGQNVNK(Acetyl (K))VNSK_	Acetyl (K)	-7.83636039288854	42.0105629999999
STGLELETPSLVPVKK	3	3	521.059266666667	7.97628724679176	522.7538	6.4092207568471	518.733333440103	1.05996213225467	520.535436000239	2.53172060235849	580.664499	566.660977	87.9303333333333	74.6263333333333	87.18	0.208509791936341	73.7626666666667	0.102802939862849	3	_STGLELETPSLVPVK(Acetyl (K))K_	Acetyl (K)	-1.80210256013595	42.0105659999999
TEVLSPNSKVESK	3	3	450.762533333333	6.50230307839716	485.6695	3.16655905834708	448.452247046564	2.34698492931293	483.4560876174	5.78381638830676	487.259473	473.255951	37.5183333333333	31.1096666666667	36.768	0.0839900787791793	30.246	0.161750150266118	3	_TEVLSPNSK(Acetyl (K))VESK_	Acetyl (K)	-35.0038405708356	42.0105660000001
TFGKAAGPSLSHTSGGTQSK	3	3	518.457666666667	7.74245571917162	522.265533333333	7.37778503707812	516.136140170463	5.99009175482495	520.051061662014	2.34209054249525	654.328949	640.325428	42.378	27.9143333333333	41.6276666666667	0.332992492407859	27.0506666666667	0.267931790656587	3	_TFGK(Acetyl (K))AAGPSLSHTSGGTQSK_	Acetyl (K)	-3.91492149155079	42.0105629999999
TLDEILQEKK	1	3	449.6871	0	434.627366666667	5.3723786327225	448.443658924419	0	432.423499756506	3.59520069414332	420.234487	406.230966	67.505	49.981	66.1856666666667	0	49.1173333333333	0.0549616027584528	3	_TLDEILQEK(Acetyl (K))K_	Acetyl (K)	16.020159167913	42.0105629999999
TQAYQDQKPGTSGLR	3	3	482.8403	14.7120377093046	492.036633333333	3.82974176196427	480.525307129357	6.72507147478155	489.826890385383	5.93752007133257	564.61643	550.612909	40.5896666666667	28.4913333333333	39.8393333333333	4.53866327604652	27.6276666666667	0.255208629251532	3	_TQAYQDQK(Acetyl (K))PGTSGLR_	Acetyl (K)	-9.3015832560265	42.0105630000003
TQDQISNIKYHEEFEK	3	3	557.978733333333	8.96991311682191	552.721866666667	8.70299991516336	555.646310502345	0.584909569150859	550.499265071075	0.309321513522318	684.328726	670.325205	57.2643333333333	44.7513333333333	56.514	0.284261030275578	43.8876666666667	0.344736775590374	3	_TQDQISNIK(Acetyl (K))YHEEFEK_	Acetyl (K)	5.14704543127039	42.0105629999999
TTGFYSGFSEVAEKR	2	3	505.83265	5.11952380646871	533.039933333333	7.45964430608682	508.11588970828	0.118768803624169	530.817971872366	1.57877241058382	574.277415	560.273893	74.612	60.9396666666667	73.5281666666667	0.0360624458405153	60.076	0.147169214775981	3	_TTGFYSGFSEVAEK(Acetyl (K))R_	Acetyl (K)	-22.7020821640856	42.0105659999999
VDVEVPDVSLEGPEGKLK	1	3	550.1754	0	516.239966666667	28.4154212427572	555.975977152945	0	514.027248913195	35.88589328345	651.345606	637.342084	88.155	76.2526666666667	87.3066666666667	0	75.389	0.239293636447875	3	_VDVEVPDVSLEGPEGK(Acetyl (K))LK_	Acetyl (K)	41.9487282397506	42.0105659999999
VETTVTSLKTK	1	3	438.617	0	462.0157	5.92506784855667	444.467880236431	0	459.802448603015	3.09635498952462	416.906371	402.902849	42.815	32.1723333333333	41.9666666666667	0	31.3086666666667	0.132547266202583	3	_VETTVTSLK(Acetyl (K))TK_	Acetyl (K)	-15.3345683665838	42.0105659999999
VFIGNLNTLVVKK	1	3	479.1698	0	478.030533333333	7.089996692759	485.001162305569	0	475.82033919003	2.05170771657889	496.304577	482.301055	89.769	75.1966666666667	88.9206666666667	0	74.333	0.188964135339086	3	_VFIGNLNTLVVK(Acetyl (K))K_	Acetyl (K)	9.1808231155382	42.0105659999999
VFIGNLNTLVVKKK	2	3	505.2748	3.95880802515099	485.252	6.3942169661343	507.558415741412	1.04414836116402	483.042745773563	2.55529295013401	539.002898	524.999376	78.685	65.7156666666667	77.6011666666667	0.07707463914934	64.852	0.137300562433102	3	_VFIGNLNTLVVK(Acetyl (K))KK_	Acetyl (K)	24.5156699678492	42.0105659999999
VGIDTPDIDIHGPEGKLK	3	3	538.8855	7.59337801772047	540.579533333333	8.61752569496221	536.557502668107	1.23096677683426	538.359200349116	1.89692740405806	649.345829	635.342307	75.6303333333333	64.9833333333333	74.88	0.220096191092295	64.1196666666667	0.144408371564037	3	_VGIDTPDIDIHGPEGK(Acetyl (K))LK_	Acetyl (K)	-1.8016976810087	42.0105659999999
VGLQVVAVKAPGFGDNR	3	3	496.1516	6.62644564453673	489.750166666667	6.49050910663666	493.83394121456	2.25842622971641	487.542620481094	2.44695795353633	590.328332	576.324811	86.5243333333333	73.4986666666667	85.774	0.215044956540102	72.635	0.129023684302969	3	_VGLQVVAVK(Acetyl (K))APGFGDNR_	Acetyl (K)	6.29132073346614	42.0105630000003
VGVEVPDVNIEGPEGKLK	1	3	508.0736	0	539.541866666667	6.85307341733131	513.887689522415	0	537.321445445184	2.29884489890603	641.014079	627.010557	85.686	73.6023333333333	84.8376666666667	0	72.7386666666667	0.209534669631962	3	_VGVEVPDVNIEGPEGK(Acetyl (K))LK_	Acetyl (K)	-23.4337559227693	42.0105660000003
VLDSGAPIKIPVGPETLGR	1	3	500.1497	0	513.115933333333	7.04139289156152	505.965544411072	0	510.904281704322	2.07451688416805	654.373719	640.370197	94.474	82.8826666666667	93.6256666666667	0	82.019	0.25001955479078	3	_VLDSGAPIK(Acetyl (K))IPVGPETLGR_	Acetyl (K)	-4.93873729325003	42.0105660000003
VLTANSNPSSPSAAKR	3	3	529.8838	6.85394153170274	520.200833333333	5.02957861687571	527.553083495951	2.29202157949557	517.98117480521	8.80495153841084	547.956676	533.953154	37.9456666666667	26.0676666666667	37.1953333333333	0.117389664508138	25.204	0.272226825357908	3	_VLTANSNPSSPSAAK(Acetyl (K))R_	Acetyl (K)	9.57190869074032	42.0105659999999
VNIGQGSHPQKVK	3	3	481.3034	5.54189684765064	471.654	5.35864659405712	478.98272329736	3.19840306888876	469.444265248551	3.74414483518512	478.600164	464.596642	30.895	19.5613333333333	30.1446666666667	0.25750145630656	18.6976666666667	0.45709383913785	3	_VNIGQGSHPQK(Acetyl (K))VK_	Acetyl (K)	9.53845804880916	42.0105660000001
VNVEAPDVNLEGLGGKLK	1	3	536.2809	0	540.194966666667	8.87168094237688	542.086629112744	0	537.973921313982	2.89811362685762	632.01419	618.010669	89.555	76.363	88.7066666666667	0	75.4993333333333	0.29143457432348	3	_VNVEAPDVNLEGLGGK(Acetyl (K))LK_	Acetyl (K)	4.11270779876133	42.0105629999999
VPTTEKPTVTVNFR	2	3	505.23295	3.9584544717604	519.236366666667	6.08497292215282	507.516544720983	1.0440622241678	517.016751740439	4.25537755715648	544.29815	530.294629	70.403	53.863	69.3191666666667	0.0502045814642434	52.9993333333333	0.150864545573545	3	_VPTTEK(Acetyl (K))PTVTVNFR_	Acetyl (K)	-9.50020701945579	42.0105629999999
VQGGALEDSQLVAGVAFKK	1	3	548.6069	0	549.143866666667	8.65223357655891	554.407871304296	0	546.921099300566	0.832336994906169	653.689707	639.686185	84.247	71.989	83.3986666666667	0	71.1253333333333	0.289840377526052	3	_VQGGALEDSQLVAGVAFK(Acetyl (K))K_	Acetyl (K)	7.48677200373038	42.0105659999999
VSPASSVDSNIPSSQGYKK	2	3	550.865	5.4853101443765	544.769366666667	7.82572099319499	553.133720649093	0.490038662121666	542.54841613598	1.7584064806894	665.00061	650.997088	53.362	42.7226666666667	52.2781666666667	0.0176776695296627	41.859	0.19919030543121	3	_VSPASSVDSNIPSSQGYK(Acetyl (K))K_	Acetyl (K)	10.5853045131129	42.0105660000003
VTLEVGKVIQQGR	3	3	482.294933333333	6.33143033787258	498.7012	6.67350488199417	479.974903591528	2.48085779551482	496.48389899413	2.27440210780077	490.287586	476.284064	72.4876666666667	58.1076666666667	71.7373333333333	0.164077217593839	57.244	0.110312183269929	3	_VTLEVGK(Acetyl (K))VIQQGR_	Acetyl (K)	-16.5089954026018	42.0105659999999
VYIASSSGSTAIKK	2	3	500.91675	3.80953778364252	497.102933333333	6.01135369225046	503.201958933622	1.1980108954805	494.885674432158	3.43432242340752	485.26808	471.264558	48.2095	34.039	47.1256666666667	0.0452548339959391	33.1753333333333	0.140835996030055	3	_VYIASSSGSTAIK(Acetyl (K))K_	Acetyl (K)	8.31628450146439	42.0105659999999
YEQEHAAIQDKLFQVAK	3	3	516.095866666667	7.10462038418193	558.014633333333	7.40137840292829	513.77644618931	1.61443734733559	555.790583601793	2.28175760361347	687.353095	673.349573	75.352	59.203	74.6016666666667	0.345885819310366	58.3393333333333	0.19753930691834	3	_YEQEHAAIQDK(Acetyl (K))LFQVAK_	Acetyl (K)	-42.0141374124831	42.0105660000003
AAINQKLIETGER	3	3	427.472263333333	0.653038068288029	411.1507	7.37463740600174	426.963674050639	1.51324858810442	409.650481903623	1.42023594881701	834.940521	721.901722	67.6853333333333	44.0316666666667	70.7089444444444	1.00059080232815	43.168	0.175641048100318	2	_AAINQK(Biotin)LIETGER_	Biotin	17.3131921470164	226.077598
AGPNASIISLKSDK	3	3	432.22319	0.606797579181043	410.2042	7.34991804920299	431.712805993554	1.668419413323	408.703459351828	1.39585452221341	813.929622	700.890823	75.542	49.955	78.5656111111111	1.52348358425073	49.0913333333333	0.12766797214302	2	_AGPNASIISLK(Biotin)SDK_	Biotin	23.0093466417259	226.077598
AGQKLIDVNHYAK	2	3	451.41237	0.849899924579384	421.750533333333	8.69807996360883	451.792000534294	0.620146691214034	420.247188994232	2.73331114435728	841.937782	728.898983	58.9975	38.8733333333333	63.9185833333333	0.00601040764008421	38.0096666666667	0.160995169009646	2	_AGQK(Biotin)LIDVNHYAK_	Biotin	31.5448115400615	226.077598
ALASIDSKLNQAK	3	3	417.645783333333	1.36194041750486	411.7529	7.93023748257265	417.139537547273	2.91787024487681	410.250788445815	2.0111831352989	792.92434	679.885541	72.9143333333333	43.3253333333333	75.9379444444444	1.26818753359681	42.4616666666667	0.0962381305812703	2	_ALASIDSK(Biotin)LNQAK_	Biotin	6.88874910145825	226.077598
ANEKTESSSAQQVAVSR	2	3	464.57803	0	442.446833333333	7.69120995574384	464.954618608385	0.229193178570245	440.941734785109	1.73680151256978	1009.48401	896.445211	41.341	23.482	46.2620833333333	0.07601397897755	22.6183333333333	0.325706582337199	2	_ANEK(Biotin)TESSSAQQVAVSR_	Biotin	24.0128838232758	226.077598
ANLEKAQAELVGTADEATR	1	3	495.23444	0	476.365166666667	8.84666861724419	492.920882998581	0	474.851717191129	3.26100503754814	1107.04697	994.008175	78.841	59.313	78.0696666666666	0	58.4493333333333	0.0598451706025195	2	_ANLEK(Biotin)AQAELVGTADEATR_	Biotin	18.0691658074524	226.07759
ASAISIKLGSSK	3	3	410.683783333333	0.424150375260152	374.609533333333	5.44798623376872	410.177603730526	1.1413094807666	373.114482094968	0.925381852375447	694.384319	581.34552	69.3823333333333	46.5076666666667	72.4059444444444	0.870082153422133	45.644	0.0730121755447539	2	_ASAISIK(Biotin)LGSSK_	Biotin	37.0631216355581	226.077598
ASDTSSETVFGKR	1	3	408.4474	0	400.6629	7.7462720537043	406.15258019348	0	399.16490396759	2.11642312752637	805.877587	692.838788	61.927	31.4336666666667	61.1556666666667	0	30.57	0.205849729441435	2	_ASDTSSETVFGK(Biotin)R_	Biotin	6.98767622588997	226.077598
ASEALLKQLK	3	3	396.864626666667	0.6019453906571	368.757233333333	5.90405836720246	396.362009533703	2.16231233893687	367.262211400784	1.15074302151891	663.87613	550.837331	70.5726666666667	45.7296666666667	73.5962777777778	0.957600913355481	44.866	0.166990352349404	2	_ASEALLK(Biotin)QLK_	Biotin	29.0997981329185	226.077598
ASNAAVKLAESK	3	3	403.467736666667	10.1988341984578	383.100833333333	5.63733987828776	402.964142878615	11.0006734417791	381.603833130797	0.704900129045598	707.871576	594.832777	52.8776666666667	28.42	55.9012777777778	0.766877984162144	27.5563333333333	0.303554681144017	2	_ASNAAVK(Biotin)LAESK_	Biotin	21.3603097478172	226.077598
ATVASSTQKFQDLGVK	3	3	461.32965	0.270710881384567	461.2422	7.72494504122845	460.812300901261	1.28913802003334	459.729969498629	1.85739181603868	953.490575	840.451776	76.875	50.7326666666667	79.8986111111111	1.49943308113928	49.869	0.0945768353127666	2	_ATVASSTQK(Biotin)FQDLGVK_	Biotin	1.08233140263212	226.077598
DAEAAEATAEGALKAEK	1	3	454.16266	0	459.868033333333	8.22662675361738	451.858218122193	0	458.356235123953	2.39996789146601	950.95148	837.912681	69.121	51.5753333333333	68.3496666666666	0	50.7116666666667	0.273257103191197	2	_DAEAAEATAEGALK(Biotin)AEK_	Biotin	-6.49801700175982	226.077598
DASTLQSQKAEGTGDAK	3	3	450.878456666667	0.942506993943995	444.385066666667	8.2697231346239	450.364406852609	0.628435005135911	442.878547783244	2.33074452860263	966.952011	853.913212	46.2833333333333	21.4533333333333	49.3069444444444	0.371570702608589	20.5896666666667	0.286910167900069	2	_DASTLQSQK(Biotin)AEGTGDAK_	Biotin	7.48585906936478	226.077598
DDSFLGKLGGTLAR	2	3	427.315235	0.855125443692303	412.195066666667	7.40119661969154	427.702249509952	0.625334751933291	410.69449808945	1.44503858778253	838.427247	725.388448	100.38	81.5023333333333	105.301083333333	0.136825162159597	80.6386666666667	0.111937978859326	2	_DDSFLGK(Biotin)LGGTLAR_	Biotin	17.0077514205021	226.077598
DESFLGKLGGTLAR	1	3	424.26193	0	411.094633333333	7.37358798030735	424.812218146968	0	409.594795647007	1.42004288759291	845.435072	732.396273	100.45	80.2773333333333	105.244333333333	0	79.4136666666667	0.111937978859326	2	_DESFLGK(Biotin)LGGTLAR_	Biotin	15.2174224999607	226.077598
DFDTALKHYDK	2	3	424.50507	0	393.284166666667	6.40579686403911	424.892603651336	0.22962762861654	391.787791382383	0.635574321480066	789.866491	676.827692	64.2345	44.5113333333333	69.1555833333333	0.0894490078201033	43.6476666666667	0.253515504675972	2	_DFDTALK(Biotin)HYDK_	Biotin	33.1048122689531	226.077598
DHLSDKESK	1	3	371.2394	0	346.9721	5.29739412258517	368.9487798746	0	345.482697467956	0.712855463524173	642.798077	529.759278	34.048	8.7304	33.2766666666667	0	7.86673333333333	1.65670203952847	2	_DHLSDK(Biotin)ESK_	Biotin	23.4660824066439	226.077598
DKALPLEAEVAPVK	1	3	437.3661	0	408.924666666667	8.6386841274197	435.063980580809	0	407.425780620961	3.20719956631205	853.463298	740.424499	90.611	66.4606666666667	89.8396666666667	0	65.597	0.0339476721505945	2	_DK(Biotin)ALPLEAEVAPVK_	Biotin	27.638199959847	226.077598
DLGKFQVATDALK	3	3	425.983133333333	0.672162730395946	415.050933333333	4.12089582655682	425.474714849843	0.894344101601253	413.548686317815	3.67374961619775	816.426716	703.387916	92.1923333333333	67.7116666666667	95.2159444444444	1.10100262807908	66.848	0.0422860628471259	2	_DLGK(Biotin)FQVATDALK_	Biotin	11.9260285320279	226.0776
DSSPTTNSKLSALQR	3	3	447.66887	0.763921008678252	419.605	8.12948733131431	447.155268555008	2.31932176773343	418.104656029498	2.19395869106679	915.954357	802.915558	70.5733333333333	39.8583333333333	73.5969444444444	1.29540139996723	38.9946666666667	0.233912614262486	2	_DSSPTTNSK(Biotin)LSALQR_	Biotin	29.0506125255106	226.077598
DTPTSAGPNSFNKGK	3	3	429.241506666667	0.443139425613803	412.372966666667	7.94785716110533	428.732946591072	1.11937355642766	410.873626853147	2.0315138523099	873.909418	760.870619	53.138	28.796	56.1616111111111	0.693990800718197	27.9323333333333	0.206895572156049	2	_DTPTSAGPNSFNK(Biotin)GK_	Biotin	17.8593197379249	226.077598
DVNAAIAAIKTK	1	3	426.15677	0	393.390333333333	8.06048447510031	423.8529905965	0	391.890746980647	2.29906533275384	720.897594	607.858795	84.732	56.312	83.9606666666667	0	55.4483333333333	0.201868218840357	2	_DVNAAIAAIK(Biotin)TK_	Biotin	31.9622436158528	226.077598
DYSAPVNFISAGLKK	3	3	459.10306	1.50751921831864	444.600833333333	8.27377816014748	458.58597362887	0.467985421859832	443.092980574419	2.33187302773019	918.471654	805.432855	96.7663333333333	79.571	99.7899444444444	1.67541590469463	78.7073333333333	0.224455142759327	2	_DYSAPVNFISAGLK(Biotin)K_	Biotin	15.4929930544506	226.077598
DYSSGFGGKYGVQADR	3	3	451.235443333333	1.56073943569494	433.500433333333	8.49929261899679	450.721313118127	0.162478266866257	431.997162671792	2.57106069175733	966.930882	853.892083	68.2373333333333	48.2313333333333	71.2609444444444	0.624093038232586	47.3676666666667	0.190485636670535	2	_DYSSGFGGK(Biotin)YGVQADR_	Biotin	18.7241504463353	226.077598
FDDTNPEKEEAK	3	3	417.05708	0.0379665537019165	397.719166666667	7.59580118903419	416.551551198221	1.59748010865941	396.222691030029	1.75141047397423	824.861602	711.822803	44.442	24.266	47.4656111111111	0.0573387432848073	23.4023333333333	0.218669715425903	2	_FDDTNPEK(Biotin)EEAK_	Biotin	20.3288601681916	226.077598
FSAYIKNSNPALNDNLEK	2	3	499.332915	0.83757505338327	494.6723	9.03415714773659	499.699412181297	0.608278505040358	493.153806030905	3.68364698582947	1132.55444	1019.51564	74.9245	58.0103333333333	79.8455833333333	0.00742462120245401	57.1466666666667	0.0912036792630177	2	_FSAYIK(Biotin)NSNPALNDNLEK_	Biotin	6.54560615039213	226.0776
GAEKTEVAEPR	1	3	395.9207	0	370.6126	7.44034216215893	393.625648912914	0	369.119514037244	1.47403754240811	706.845558	593.806759	47.968	18.9323333333333	47.1966666666667	0	18.0686666666667	0.387295896067997	2	_GAEK(Biotin)TEVAEPR_	Biotin	24.5061348756696	226.077598
GETASKLQSEISR	3	3	422.931453333333	0.420328316478117	406.292366666667	8.44767348879757	422.423960819943	1.97828555394369	404.792946139796	2.80007502926309	816.406511	703.367712	60.181	35.523	63.2046111111111	0.915962734766808	34.6593333333333	0.272072498508111	2	_GETASK(Biotin)LQSEISR_	Biotin	17.6310146801474	226.077598
GEVGAGAGPGAQAGPSAKR	3	3	441.009116666667	0.30618616825933	438.209733333333	8.09553771983883	440.497729077407	1.2542381060952	436.704214725039	2.14631402811957	932.460141	819.421342	44.027	24.7976666666667	47.0506111111111	0.496403630944432	23.934	0.2584197704855	2	_GEVGAGAGPGAQAGPSAK(Biotin)R_	Biotin	3.79351435236885	226.077598
GFALVGVGSEASSKK	3	3	424.390826666667	0.12605288427216	434.836233333333	7.47513446724091	423.883144811892	1.43435385118052	433.32846229398	1.51325417518109	831.929622	718.890823	73.895	55.5153333333333	76.9186111111111	0.704555461371321	54.6516666666667	0.101954783005889	2	_GFALVGVGSEASSK(Biotin)K_	Biotin	-9.44531748208817	226.077598
GGPGSTLSFVGKR	1	3	400.06418	0	397.481	6.49256649638649	397.769586883327	0	395.981342540786	0.525926083664843	744.885018	631.846219	74.545	48.0106666666667	73.7736666666667	0	47.147	0.147169214775981	2	_GGPGSTLSFVGK(Biotin)R_	Biotin	1.78824434254142	226.077598
GSLEKGSPEDK	1	3	385.15796	0	352.0224	4.98371332742965	382.865298653355	0	350.534101814215	1.51351730175112	686.824292	573.785492	44.469	14.312	43.6976666666667	0	13.4483333333333	0.531817742380896	2	_GSLEK(Biotin)GSPEDK_	Biotin	32.3311968391403	226.0776
GTISAPGKVVTAAAQAK	3	3	459.17974	1.50776955838749	466.08	8.96430126055567	458.662357436475	0.468063371274944	464.564905393241	3.18846870838172	898.490378	785.451579	69.3766666666667	46.65	72.4002777777778	1.23595611138067	45.7863333333333	0.161332300272176	2	_GTISAPGK(Biotin)VVTAAAQAK_	Biotin	-5.90254795676663	226.077598
GTITVSAQELKDNR	2	3	437.41342	0	438.803366666667	7.58522765797661	437.797654991704	0.229424350899248	437.296055381463	1.62358962470955	879.446168	766.407369	67.8305	45.017	72.7515833333333	0.0342946788875405	44.1533333333333	0.245868754510301	2	_GTITVSAQELK(Biotin)DNR_	Biotin	0.501599610241442	226.077598
IGNSYFKEEK	1	3	401.27203	0	378.731466666667	6.60037582061307	398.976006987015	0	377.236504531972	0.904782465070692	720.845027	607.806228	59.264	33.19	58.4926666666667	0	32.3263333333333	0.218029304860102	2	_IGNSYFK(Biotin)EEK_	Biotin	21.7395024550432	226.077598
IISSIEQKEENK	3	3	422.94932	1.51849369208437	411.219166666667	7.98500867271497	422.441920565307	3.04192022569267	409.718391618207	2.2466270971882	822.419088	709.380288	57.371	29.8913333333333	60.3946111111111	0.605960173180948	29.0276666666667	0.223132496761704	2	_IISSIEQK(Biotin)EENK_	Biotin	12.7235289470996	226.0776
INNFSADIKDSK	1	3	421.48883	0	404.6813	8.31689456227502	419.189407444678	0	403.181335623744	2.48087668912157	789.385048	676.346249	66.671	39.677	65.8996666666667	0	38.8133333333333	0.124247512830014	2	_INNFSADIK(Biotin)DSK_	Biotin	16.0080718209347	226.077598
IQQELQTAKK	3	3	397.790726666667	0.679264138707001	375.9728	6.49757232510728	397.288891388837	2.23841795405473	374.478001529617	0.529384394528455	706.881944	593.843145	45.249	20.015	48.2726111111111	0.242022860107915	19.1513333333333	0.397464603595228	2	_IQQELQTAK(Biotin)K_	Biotin	22.8108898592204	226.077598
ISALQGKLSK	3	3	377.44277	0.606408308237957	354.961266666667	5.63424858551106	376.945462762367	2.16744299848493	353.468793696041	1.42479741325237	635.863023	522.824224	64.134	34.5636666666667	67.1576111111111	0.704352348957169	33.7	0.163128102354495	2	_ISALQGK(Biotin)LSK_	Biotin	23.4766690663255	226.077598
ITASLCDLKSR	1	3	403.31427	0	398.940866666667	10.5016488497442	401.018679790422	0	397.440787616459	4.86201684511751	745.378711	632.339912	74.273	46.313	73.5016666666667	0	45.4493333333333	0.135185469304623	2	_ITASLCDLK(Biotin)SR_	Biotin	3.57789217396368	226.077598
ITESVAETAQTIKK	3	3	443.553093333333	0.155647859070828	436.027366666667	7.52399046938082	443.040136404724	1.40439971773714	434.520641143669	1.62870730728517	872.96112	759.92232	63.7183333333333	40.947	66.7419444444444	0.83104529782499	40.0833333333333	0.117673748606524	2	_ITESVAETAQTIK(Biotin)K_	Biotin	8.51949526105483	226.0776
ITGKNQVTATK	3	3	389.625453333333	0.133621946301259	367.0962	6.34779959040927	389.125851491718	1.69512972037611	365.603511409087	0.909124063975238	693.874119	580.83532	41.6266666666667	14.9213333333333	44.6502777777778	0.0858108924278237	14.0576666666667	0.556761568756722	2	_ITGK(Biotin)NQVTATK_	Biotin	23.5223400826316	226.077598
IVSGKDYNVTANSK	3	3	433.22888	1.10303923629218	407.460333333333	8.01883346212736	432.718946083061	2.65840724047882	405.961989563212	2.58836381933617	861.429987	748.391187	52.7146666666667	29.6256666666667	55.7382777777778	0.410723762715601	28.762	0.182767915978466	2	_IVSGK(Biotin)DYNVTANSK_	Biotin	26.7569565198495	226.0776
KFGVLSDNFK	3	3	395.210843333333	2.21697342939271	369.984766666667	6.51976810502744	394.709438408577	3.76458180455673	368.490973446894	1.4898314289861	690.852655	577.813856	78.3103333333333	55.8716666666667	81.3339444444444	0.705619434991011	55.008	0.170670572871963	2	_K(Biotin)FGVLSDNFK_	Biotin	26.2184649616838	226.077598
KYEEIDNAPEER	3	3	430.548633333333	1.57354506466556	402.507266666667	7.16043323363423	430.039470185653	3.12805132692022	401.010580403015	1.23329293949619	859.888152	746.849352	49.58	30.3706666666667	52.6036111111111	0.251425399435862	29.507	0.218263856630252	2	_K(Biotin)YEEIDNAPEER_	Biotin	29.0288897826375	226.0776
LAEEENKAK	1	3	373.5092	0	349.973533333333	4.82619653799277	371.217053435524	0	348.482218998773	1.18011363408291	629.31082	516.272021	37.548	12.089	36.7766666666667	0	11.2253333333333	0.893505145169544	2	_LAEEENK(Biotin)AK_	Biotin	22.7348344367511	226.077598
LDEKENLSAK	1	3	385.15784	0	365.358333333333	6.89090841640878	382.865197658776	0	363.865811636049	1.44967388482113	686.842484	573.803685	52.187	23.1773333333333	51.4156666666667	0	22.3136666666667	0.242658424768463	2	_LDEK(Biotin)ENLSAK_	Biotin	18.9993860227278	226.077598
LEEVTGKLQVAR	2	3	413.61502	0	401.850566666667	10.1353254710114	414.005903039697	0.229640179920823	400.351281746573	5.27337427855624	784.926883	671.888084	69.521	46.4493333333333	74.4420833333333	0.0477297077300887	45.5856666666667	0.0486358349824965	2	_LEEVTGK(Biotin)LQVAR_	Biotin	13.6546212931231	226.077598
LEKTIDDLEEK	3	3	423.458146666667	0.202522927426329	405.4446	7.77697776710208	422.9498403263	1.35930446226997	403.943987477012	1.88468534610355	779.887089	666.84829	67.3986666666667	40.8306666666667	70.4222777777778	0.6195618149891	39.967	0.0323796918522177	2	_LEK(Biotin)TIDDLEEK_	Biotin	19.0058528492879	226.077598
LEQVEKELLR	1	3	413.07712	0	385.005466666667	6.37122987839345	410.778320671724	0	383.509629128516	1.53188474689845	741.902876	628.864077	76.45	50.94	75.6786666666667	0	50.0763333333333	0.0254383787044506	2	_LEQVEK(Biotin)ELLR_	Biotin	27.268691543208	226.077598
LGVATVAKGVCGACK	1	3	434.11728	0	435.4226	8.60237489941005	431.8163767293	0	433.915708262683	2.79244549380154	858.933328	745.894528	69.743	46.9676666666667	68.9716666666667	0	46.104	0.1045647061765	2	_LGVATVAK(Biotin)GVCGACK_	Biotin	-2.09933153338312	226.0776
LLEEEDSKLK	2	3	406.1536	0.728744248690851	383.772733333333	6.1595422397556	405.11973920022	2.51598533708636	382.275894980241	0.339285992680045	715.365792	602.326993	61.411	35.97	63.54925	0.216963930694075	35.1063333333333	0.118482535046778	2	_LLEEEDSK(Biotin)LK_	Biotin	22.8438442199787	226.077598
LLEEEIQAPTSSKR	1	3	446.79413	0	433.3728	8.48613211245264	444.490951782653	0	431.868315139832	2.52970164085694	913.969476	800.930677	68.693	48.931	67.9216666666667	0	48.0673333333333	0.0211765068990251	2	_LLEEEIQAPTSSK(Biotin)R_	Biotin	12.6226366428205	226.077598
LLEQKTQESQK	2	3	419.10144	0.85746596713807	396.207333333333	7.52139022809836	419.490573072506	1.08685948617707	394.709612142706	1.55540476103363	779.400698	666.361899	43.5985	17.5586666666667	48.5195833333333	0.0894490078200933	16.695	0.401869105279044	2	_LLEQK(Biotin)TQESQK_	Biotin	24.7809609297998	226.077598
LLFSNTAAQKLR	3	3	418.718956666667	0.508827452711968	418.122066666667	8.08837354499244	418.212404549502	1.05569387471234	416.618040472816	2.14914565552111	794.437418	681.398618	81.049	56.5976666666667	84.0726111111111	1.14051723565005	55.734	0.0916157434311612	2	_LLFSNTAAQK(Biotin)LR_	Biotin	1.59436407668505	226.0776
LLIVSTTPYSEKDTK	1	3	482.94855	0	461.228633333333	8.7572972567644	480.635523224484	0	459.71659458309	2.84640301334731	961.002984	847.964185	80.455	59.76	79.6836666666667	0	58.8963333333333	0.122523920567011	2	_LLIVSTTPYSEK(Biotin)DTK_	Biotin	20.9189286413935	226.077598
LQAAYAGDKADDIQK	2	3	448.70718	0.849829213901243	431.245333333333	8.42998881632315	449.088144690142	0.620217568278726	429.741415575074	2.47570907085599	916.946001	803.907202	56.359	35.8666666666667	61.2800833333333	0.0618718433538219	35.003	0.160337491283577	2	_LQAAYAGDK(Biotin)ADDIQK_	Biotin	19.3467291150676	226.077598
LQDVSGQLSSSKK	3	3	425.732716666667	1.10291784283026	404.5889	7.26389731204951	425.224124469531	2.58974654856146	403.089465583372	1.54152011657869	801.91143	688.87263	51.674	29.8913333333333	54.6976111111111	0.336230176339784	29.0276666666667	0.185040836333799	2	_LQDVSGQLSSSK(Biotin)K_	Biotin	22.1346588861592	226.0776
LQEKVESAQSEQK	2	3	432.64255	0	417.724566666667	8.08066583972714	433.028114184421	0.229453404836761	416.223274724067	2.1471092360398	865.424901	752.386102	39.299	19.127	44.2200833333333	0.0618718433538219	18.2633333333333	0.368020077954693	2	_LQEK(Biotin)VESAQSEQK_	Biotin	16.8048394603545	226.077598
LQLEIDQKK	2	3	382.4867	0	367.9703	5.43840504284115	382.886113356724	0.229981074318136	366.475967853969	1.6233529735683	670.865763	557.826963	66.326	43.2866666666667	71.2470833333333	0.0618718433538169	42.423	0.0808585871204227	2	_LQLEIDQK(Biotin)K_	Biotin	16.4101455027551	226.0776
LTEKELAEAASK	3	3	418.9797	1.43881460584746	389.1993	6.83940048761586	418.472387347737	2.99518732223304	387.702872709051	0.999876867234021	758.389799	645.351	61.0523333333333	40.6943333333333	64.0759444444444	1.01443413801507	39.8306666666667	0.363783055008218	2	_LTEK(Biotin)ELAEAASK_	Biotin	30.7695146386854	226.077598
PASGAGAGAGAGKR	1	3	379.7649	0	379.787966666667	7.12913419451011	377.473439059832	0	378.290252325212	1.19904942251379	677.338235	564.299436	32.435	11.2726666666667	31.6636666666667	0	10.409	0.761317352430059	2	_PASGAGAGAGAGK(Biotin)R_	Biotin	-0.816813265380006	226.077598
PSKGPLQSVQVFGR	2	3	433.253985	0.853598093044978	408.857433333333	6.26443744827365	433.639360332193	0.623901938081133	407.358882451676	0.359709895967418	863.458881	750.420082	81.2365	61.2763333333333	86.1575833333333	0.00742462120245401	60.4126666666667	0.084833824491048	2	_PSK(Biotin)GPLQSVQVFGR_	Biotin	26.2804778805166	226.077598
PSVGSQSNQAGQGKR	3	3	422.287633333333	0.901243770205026	424.095033333333	8.2423938769834	421.781069118991	0.669693450996542	422.591674956313	2.29457107710914	863.918109	750.87931	30.9036666666667	13.126	33.9272777777778	0.261463845670091	12.2623333333333	0.645045045799992	2	_PSVGSQSNQAGQGK(Biotin)R_	Biotin	-0.810605837321873	226.077598
PSVSTKLISK	1	3	377.78638	0	362.095366666667	5.1815583566465	375.493715986866	0	360.601147502729	1.26348692766808	643.362856	530.324057	65.077	37.2663333333333	64.3056666666667	0	36.4026666666667	0.10731935726813	2	_PSVSTK(Biotin)LISK_	Biotin	14.892568484137	226.077598
SDDESSQKDIK	1	3	395.75162	0	373.9632	6.99881812951301	393.458140094589	0	372.470718354794	1.10718700022746	739.327395	626.288596	41.164	12.3096666666667	40.3926666666667	0	11.446	0.688109568148692	2	_SDDESSQK(Biotin)DIK_	Biotin	20.987421739795	226.077598
SDSGKPYYYNSQTK	2	2	439.62823	0	417.6003	11.4100164425824	440.012001916274	0.229322441345166	416.139108241037	2.98329248216356	932.414533	819.375734	50.3695	26.2505	55.2905833333333	0.0484368145112736	25.654	0.44217744050199	2	_SDSGK(Biotin)PYYYNSQTK_	Biotin	23.8728936752372	226.077598
SEASSEFAKK	1	3	376.62207	0	353.3645	5.43838254998674	374.330442611553	0	351.873871567237	0.553316480870932	655.308277	542.269478	48.241	16.9106666666667	47.4696666666667	0	16.047	0.549801883509972	2	_SEASSEFAK(Biotin)K_	Biotin	22.4565710443157	226.077598
SGFGKFER	1	3	355.25516	0	341.0513	3.01074725608114	352.965357905073	0	339.558555973406	2.99928316130721	577.276583	464.237784	66.205	31.6603333333333	65.4336666666667	0	30.7966666666667	0.261565373175514	2	_SGFGK(Biotin)FER_	Biotin	13.406801931667	226.077598
SGKFTQQDIDEAK	3	3	434.45175	1.17867789505868	414.274666666667	8.05654609391231	433.941206029644	2.73405267379102	412.773816143236	2.29286213385192	846.898519	733.85972	56.2396666666667	30.494	59.2632777777778	0.568590077231326	29.6303333333333	0.280193583874517	2	_SGK(Biotin)FTQQDIDEAK_	Biotin	21.1673898864087	226.077598
SKLLFSNTAAQK	3	3	417.766286666667	1.36233301568791	395.245266666667	11.6138372583455	417.259531397649	2.91870959587108	393.74730827295	6.05407143042818	767.408326	654.369527	70.169	40.9796666666667	73.1926111111111	0.726086242454346	40.116	0.070713820745625	2	_SK(Biotin)LLFSNTAAQK_	Biotin	23.5122231246986	226.077598
SLEEEGAAHSGKR	1	3	431.14868	0	401.065266666667	7.67350558241363	428.846614103904	0	399.56686269465	1.80650973482315	798.875379	685.836579	36.148	14.6036666666667	35.3766666666667	0	13.74	0.579053346227944	2	_SLEEEGAAHSGK(Biotin)R_	Biotin	29.2797514092535	226.0776
SLFFGGKGAPLQR	1	3	421.42914	0	410.234266666667	5.87425991451972	419.13020015193	0	408.733019982557	1.11833713903788	802.42431	689.385511	88.465	63.519	87.6936666666667	0	62.6553333333333	0.0956910538022143	2	_SLFFGGK(Biotin)GAPLQR_	Biotin	10.3971801693724	226.077598
SLGEPAAGEGSAKR	1	3	405.32288	0	398.6932	7.06477490370357	403.028002863142	0	397.194601964427	1.15166220608247	778.380297	665.341498	47.405	22.5163333333333	46.6336666666667	0	21.6526666666667	0.307219971862364	2	_SLGEPAAGEGSAK(Biotin)R_	Biotin	5.83340089871575	226.077598
SLKLNTAEDAK	1	3	400.2545	0	374.1417	5.55862242736456	397.958190102882	0	372.64756333178	1.47403702652517	708.363584	595.324785	57.164	30.105	56.3926666666667	0	29.2413333333333	0.199604052508405	2	_SLK(Biotin)LNTAEDAK_	Biotin	25.3106267711024	226.077598
SPDEAYAIAKK	2	3	393.893525	0.863766288558412	372.708766666667	5.98655058972472	394.289806189578	1.09334510266029	371.215180330736	1.07698184005751	709.852852	596.814053	55.675	31.6346666666667	60.5960833333333	0.0618718433538169	30.771	0.301375918819745	2	_SPDEAYAIAK(Biotin)K_	Biotin	23.0746258588416	226.077598
SSFAYKDQNENR	3	3	421.652746666667	0.343939102361627	419.946666666667	7.08542991944267	421.146068078914	1.90174706057271	418.443856967234	1.16699911048827	842.872836	729.834037	49.866	22.769	52.8896111111111	0.337676963208155	21.9053333333333	0.435348646999673	2	_SSFAYK(Biotin)DQNENR_	Biotin	2.70221111167916	226.077598
SSGPGGQNVNKVNSK	3	3	422.790823333333	0.420189752413501	402.9182	7.71859496475881	422.283883842557	1.97762954887174	401.42102279789	1.84327099999893	849.915035	736.876236	38.0183333333333	15.6533333333333	41.0419444444444	0.478513970924956	14.7896666666667	0.520650341186654	2	_SSGPGGQNVNK(Biotin)VNSK_	Biotin	20.8628610446674	226.077598
STGLELETPSLVPVKK	1	3	468.02008	0	459.079633333333	10.0561473688154	465.711707037361	0	457.568485831515	5.1747579143568	962.526627	849.487827	94.103	74.6263333333333	93.3316666666666	0	73.7626666666667	0.102802939862849	2	_STGLELETPSLVPVK(Biotin)K_	Biotin	8.14322120584598	226.0776
TEVLSPNSKVESK	3	3	425.685413333333	1.89378393850338	420.079066666667	8.13864283301173	425.177177607906	3.44835576252759	418.575531729977	2.19642956007191	822.419088	709.380288	55.9136666666667	31.1096666666667	58.9372777777778	0.274647366500986	30.246	0.161750150266118	2	_TEVLSPNSK(Biotin)VESK_	Biotin	6.60164587792895	226.0776
TLDEILQEKK	1	3	405.60315	0	376.9229	6.07508655329289	403.30582382744	0	375.428593299639	1.01208680413304	721.88161	608.84281	78.18	49.9873333333333	77.4086666666667	0	49.1236666666667	0.0567753859030894	2	_TLDEILQEK(Biotin)K_	Biotin	27.8772305278004	226.0776
TLQKQSVVYGGK	1	3	408.62228	0	391.644033333333	7.45497437710777	406.325932652234	0	390.147237348249	1.65567929405652	767.408326	654.369527	61.053	27.9603333333333	60.2816666666667	0	27.0966666666667	0.228380043883973	2	_TLQK(Biotin)QSVVYGGK_	Biotin	16.1786953039843	226.077598
TPNLYIYSKK	1	3	409.04102	0	382.617966666667	6.7768516734051	409.595292116855	0	381.122087349191	1.42944878730549	726.881413	613.842613	70.2	47.1293333333333	74.9943333333333	0	46.2656666666667	0.198074340701779	2	_TPNLYIYSK(Biotin)K_	Biotin	28.4732047676641	226.0776
TQAYQDQKPGTSGLR	2	3	445.62463	0	427.2599	7.28260838710965	446.006620174101	0.229311547813454	425.757751477643	1.36936196401838	938.454524	825.415725	50.5355	28.4913333333333	55.4565833333333	0.0342946788875455	27.6276666666667	0.255208629251532	2	_TQAYQDQK(Biotin)PGTSGLR_	Biotin	20.2488686964581	226.077598
TTEETSKPK	1	3	374.6373	0	342.799033333333	5.20677892975429	372.34446088852	0	341.309608349632	0.820066538636165	623.802828	510.764029	34.806	7.97866666666667	34.0346666666667	0	7.115	1.27109866170089	2	_TTEETSK(Biotin)PK_	Biotin	31.0348525388878	226.077598
TVSKVDDFLANEAK	3	3	445.794126666667	1.14318640795512	421.5253	7.64358495929755	445.280618638947	0.726479010059532	420.023374260096	1.6818655144783	881.937644	768.898845	81.609	55.6383333333333	84.6326111111111	1.50777426409974	54.7746666666667	0.0793186260877284	2	_TVSK(Biotin)VDDFLANEAK_	Biotin	25.2572443788515	226.077598
VETTVTSLKTK	3	3	412.538493333333	0.35513392408124	380.906366666667	6.64878823270327	412.032275995909	1.91516587504035	379.410516153578	0.916780624900472	716.889435	603.850635	58.0533333333333	32.1723333333333	61.0769444444444	0.30636925493654	31.3086666666667	0.132547266202583	2	_VETTVTSLK(Biotin)TK_	Biotin	32.6217598423309	226.0776
VFSIISSEKELK	3	3	432.62988	0.826579741585765	414.519466666667	7.45887879800534	432.119186450662	1.08186800195963	413.016988519648	1.49651828150049	803.431467	690.392667	84.1246666666667	62.268	87.1482777777778	1.09346590066903	61.4043333333333	0.066237787134266	2	_VFSIISSEK(Biotin)ELK_	Biotin	19.1021979310146	226.0776
VGEFSGANKEK	1	3	388.36984	0	376.398	5.98771033618028	386.076678867428	0	374.902475913083	0.397156586847522	696.334827	583.296027	49.213	19.354	48.4416666666667	0	18.4903333333333	0.397464603595228	2	_VGEFSGANK(Biotin)EK_	Biotin	11.1742029543445	226.0776
VGTASVLQPVKK	3	3	406.895903333333	2.60944423815364	401.5177	6.62647933747628	406.391658046464	1.06801861622638	400.01582191475	0.897760134533699	726.915787	613.876988	64.329	40.001	67.3526111111111	0.469824326901189	39.1373333333333	0.0179752916836145	2	_VGTASVLQPVK(Biotin)K_	Biotin	6.37583613171381	226.077598
VLTANSNPSSPSAAKR	3	3	443.755466666667	0.775121603900542	433.016866666667	7.95210671730036	443.243007161465	0.791930534615716	431.512421967192	1.9964617841342	913.464892	800.426093	45.9576666666667	26.0613333333333	48.9812777777778	0.252891628817417	25.1976666666667	0.282614185379605	2	_VLTANSNPSSPSAAK(Biotin)R_	Biotin	11.7305851942728	226.077598
VNALKNLQVK	2	3	393.468	0	371.8822	5.96832001236527	393.864045528028	0.229960216269447	370.386994389813	1.09519603784745	676.889572	563.850773	65.857	42.5736666666667	70.7780833333333	0.0350017856687304	41.71	0.0724760496838642	2	_VNALK(Biotin)NLQVK_	Biotin	23.4770511382147	226.077598
VSPASSVDSNIPSSQGYKK	1	3	473.898	0	471.203133333333	8.67938070390587	474.434021670847	0	469.691055489731	3.08413615743255	1089.03079	975.991994	57.634	42.716	62.4283333333333	0	41.8523333333333	0.202986315904412	2	_VSPASSVDSNIPSSQGYK(Biotin)K_	Biotin	4.74296618111629	226.077592
VTLEVGKVIQQGR	1	3	424.5575	0	429.9529	8.39637768564515	422.258473356636	0	428.446510880207	2.45225478723096	826.961257	713.922458	79.93	58.1076666666667	79.1586666666667	0	57.244	0.110312183269929	2	_VTLEVGK(Biotin)VIQQGR_	Biotin	-6.18803752357132	226.077598
VYIASSSGSTAIKK	1	3	432.13226	0	427.859533333333	7.83062859694757	429.830631316966	0	426.353454287256	1.92551211165988	819.431998	706.393199	59.206	34.039	58.4346666666667	0	33.1753333333333	0.140835996030055	2	_VYIASSSGSTAIK(Biotin)K_	Biotin	3.47717702970982	226.077598
AAINQKLIETGER	1	3	496.85974	0	478.496966666667	1.78454714236788	497.238642137789	0	476.286567639062	7.63056440264196	556.962773	481.603574	66.243	44.0253333333333	71.2908333333333	0	43.1616666666667	0.179404880399369	3	_AAINQK(Biotin)LIETGER_	Biotin	20.9520744987266	226.077597
AAQASDLEKIHLDEK	1	3	518.93176	0	508.215566666667	4.05138246075749	515.522435572126	0	506.001101276887	5.52974549928716	631.984014	556.624814	66.827	47.2136666666667	66.0556666666667	0	46.35	0.282156182124569	3	_AAQASDLEK(Biotin)IHLDEK_	Biotin	9.5213342952394	226.0776
AGPNASIISLKSDK	1	3	469.0187	0	485.726466666667	2.70188378975361	469.406061752495	0	483.512551762007	6.72490438466515	542.955507	467.596308	74.373	49.4496666666667	79.4208333333333	0	48.586	0.817924677325345	3	_AGPNASIISLK(Biotin)SDK_	Biotin	-14.1064900095123	226.077597
AGQKLIDVNHYAK	3	3	518.6431	0.76279517565332	476.869066666667	4.75308406861623	517.915549902311	3.09865891071175	474.659548402644	4.51252537432208	561.627613	486.268414	60.162	38.8733333333333	63.1856111111111	1.23599834067371	38.0096666666667	0.160995169009646	3	_AGQK(Biotin)LIDVNHYAK_	Biotin	43.2560014996662	226.077597
ALASIDSKLNQAK	1	3	480.32047	0	483.7387	5.55217454786862	481.190999937601	0	481.524078767859	3.41742374523327	528.951986	453.592786	71.783	43.3253333333333	76.5773333333333	0	42.4616666666667	0.0962381305812703	3	_ALASIDSK(Biotin)LNQAK_	Biotin	-0.33307883025816	226.0776
ANEKTESSSAQQVAVSR	2	3	569.00745	1.2963388619493	499.958666666667	19.6266752676895	569.609193584567	0.952128690773819	497.749095907296	27.3118764099283	673.325099	597.965899	41.331	23.482	46.2520833333333	0.0618718433538169	22.6183333333333	0.325706582337199	3	_ANEK(Biotin)TESSSAQQVAVSR_	Biotin	71.860097677271	226.0776
ASNAAVKLAESK	1	3	463.99994	0	454.4535	5.76594448204283	464.874509068675	0	452.241955894253	3.2330405262145	472.250143	396.890944	51.088	28.4136666666667	55.8823333333333	0	27.55	0.293109952823928	3	_ASNAAVK(Biotin)LAESK_	Biotin	12.6325531744216	226.077597
ATVASSTQKFQDLGVK	2	3	515.8118	1.30843038790753	488.187166666667	5.67281264394775	516.429473242484	0.964144743191487	485.97921955738	5.03991568227742	635.996142	560.636943	75.8625	50.739	80.7835833333333	0.0477297077300887	49.8753333333333	0.0879854785998514	3	_ATVASSTQK(Biotin)FQDLGVK_	Biotin	30.4502536851038	226.077597
DAEAAEATAEGALKAEK	1	3	554.92957	0	546.469466666667	6.18660785918529	551.509282295211	0	544.243222856178	2.85615012205611	634.303412	558.944213	69.082	51.5556666666667	68.3106666666667	0	50.692	0.257354705502825	3	_DAEAAEATAEGALK(Biotin)AEK_	Biotin	7.26605943903326	226.077597
DASTLQSQKAEGTGDAK	3	3	520.967956666667	1.01170242370633	497.388133333333	9.39496478191023	520.242357948669	1.33500614354117	495.177857791518	2.45476870855168	644.970433	569.611234	46.2766666666667	21.4533333333333	49.3002777777778	0.382836356588462	20.5896666666667	0.286910167900069	3	_DASTLQSQK(Biotin)AEGTGDAK_	Biotin	25.0645001571515	226.077597
DDSFLGKLGGTLAR	1	3	504.2714	0	477.4646	6.23317247715801	505.13493562535	0	475.254675658235	2.73516942420144	559.287257	483.928057	100.42	81.5153333333333	105.214333333333	0	80.6516666666667	0.108224047440688	3	_DDSFLGK(Biotin)LGGTLAR_	Biotin	29.8802599671158	226.0776
DESFLGKLGGTLAR	1	3	506.0927	0	477.421366666667	6.23262179931795	506.468938289062	0	475.211856916262	2.73492299524485	563.95914	488.599941	100.3	80.2773333333333	105.347833333333	0	79.4136666666667	0.111937978859326	3	_DESFLGK(Biotin)LGGTLAR_	Biotin	31.2570813728004	226.077597
DFDTALKHYDK	1	3	487.78976	0	449.990733333333	5.70418156472367	488.657958486811	0	447.786708955206	3.33950841494514	526.913419	451.55422	64.298	44.5176666666667	69.0923333333333	0	43.654	0.25086605545147	3	_DFDTALK(Biotin)HYDK_	Biotin	40.8712495316052	226.077597
DHLSDKESK	1	3	432.95166	0	417.2072	5.040618104955	429.55126133458	0	415.0015726858	3.93667439798439	428.86781	353.508611	36.206	8.7369	35.4346666666667	0	7.87323333333333	1.66652784188497	3	_DHLSDK(Biotin)ESK_	Biotin	14.5496886487804	226.077597
DSSPTTNSKLSALQR	2	3	518.7406	0	487.848133333333	4.95026648205258	519.357028994639	0.344026442676922	485.63874073914	4.23909223077538	610.971997	535.612797	69.4035	39.8583333333333	74.3245833333333	0.0484368145112887	38.9946666666667	0.233912614262486	3	_DSSPTTNSK(Biotin)LSALQR_	Biotin	33.7182882554992	226.0776
DTPTSAGPNSFNKGK	1	3	478.07126	0	467.9747	3.69619440370769	478.456582949249	0	465.769654915826	5.39989892934483	582.942038	507.582838	51.528	28.809	56.5758333333333	0	27.9453333333333	0.214588236189945	3	_DTPTSAGPNSFNK(Biotin)GK_	Biotin	12.686928033423	226.0776
DYSAPVNFISAGLKK	1	3	548.2587	0	514.894633333333	6.23442578697777	548.622791813649	0	512.676906842645	2.72206541571722	612.650195	537.290996	95.755	79.571	100.802833333333	0	78.7073333333333	0.224455142759327	3	_DYSAPVNFISAGLK(Biotin)K_	Biotin	35.9458849710045	226.077597
DYSSGFGGKYGVQADR	2	3	509.28055	0	491.899833333333	3.82870258747443	509.900371802474	0.343890472025604	489.691296321156	5.9358764447908	644.956347	569.597147	66.6775	48.2246666666667	71.5985833333333	0.0894490078201033	47.361	0.212596906008637	3	_DYSSGFGGK(Biotin)YGVQADR_	Biotin	20.2090754813184	226.0776
FDDTNPEKEEAK	2	3	504.33945	0	503.589466666667	6.77886349274959	504.959359103949	0.344310988516296	501.37051782554	2.16945636816189	550.243494	474.884294	42.5725	24.266	47.4935833333333	0.0753068721963651	23.4023333333333	0.218669715425903	3	_FDDTNPEK(Biotin)EEAK_	Biotin	3.58884127840878	226.0776
FSAYIKNSNPALNDNLEK	1	3	525.379	0	524.182033333333	6.75636977402316	526.237815413795	0	521.968567516424	3.18481410499557	755.372049	680.01285	75.027	57.9973333333333	79.8213333333333	0	57.1336666666667	0.101925353949732	3	_FSAYIK(Biotin)NSNPALNDNLEK_	Biotin	4.26924789737132	226.077597
GETASKLQSEISR	2	3	474.6063	0	466.156866666667	4.38973993800698	475.23540755254	0.344340598607871	463.949269888085	4.59249698867749	544.606766	469.247567	58.822	35.5293333333333	63.7430833333333	0.0618718433538169	34.6656666666667	0.268711327966982	3	_GETASK(Biotin)LQSEISR_	Biotin	11.2861376644557	226.077597
GEVGAGAGPGAQAGPSAKR	3	3	471.29252	0.932905729053028	471.461566666667	4.54827877370474	470.581613112589	2.63527718747438	469.258039359625	5.89199827764097	621.975853	546.616653	44.027	24.7843333333333	47.0506111111111	0.496403630944432	23.9206666666667	0.267931790656587	3	_GEVGAGAGPGAQAGPSAK(Biotin)R_	Biotin	1.32357375296448	226.0776
GFALVGVGSEASSKK	2	3	494.08615	1.31472363826016	508.9607	6.97345051678147	494.709353506742	0.970040609273268	506.740423771456	2.30359051469354	554.955507	479.596308	72.4135	55.5216666666667	77.3345833333333	0.0484368145112787	54.658	0.0961358991798123	3	_GFALVGVGSEASSK(Biotin)K_	Biotin	-12.0310702647141	226.077597
GSLGAQKLANTCFNEIEK	2	3	537.447	1.30234926958933	513.500933333333	6.00358284721158	538.059062852469	0.958353370847303	511.290084443132	4.37451586959829	736.025884	660.666685	78.9795	59.5723333333333	83.9005833333333	0.0350017856687304	58.7086666666667	0.134996707778787	3	_GSLGAQK(Biotin)LANTCFNEIEK_	Biotin	26.7689784093364	226.077597
GTISAPGKVVTAAAQAK	2	3	550.1912	0	520.909333333333	4.88304249657253	550.79774798894	0.344076551468652	518.688732627167	4.31979089598525	599.329344	523.970145	68.1825	46.6566666666667	73.1035833333333	0.0342946788875505	45.793	0.154859434470249	3	_GTISAPGK(Biotin)VVTAAAQAK_	Biotin	32.1090153617729	226.077597
GTITVSAQELKDNR	1	3	500.36658	0	509.684366666667	4.67263045011409	500.745055523121	0	507.466420403114	4.60667235589248	586.633204	511.274005	67.65	45.0106666666667	72.6978333333333	0	44.147	0.234962644785177	3	_GTITVSAQELK(Biotin)DNR_	Biotin	-6.72136487999308	226.077597
HELQANCYEEVKDR	2	3	511.90615	1.30878394129816	530.085666666667	8.24371075568116	512.525430658018	1.65215257145749	527.866724538764	1.28182209300847	672.968258	597.609059	49.9395	31.3886666666667	54.8605833333333	0.0201525432638123	30.525	0.314050066779877	3	_HELQANCYEEVK(Biotin)DR_	Biotin	-15.341293880746	226.077597
IHVQSSSDSSDEPAEKR	1	3	516.92474	0	538.515466666667	9.27846106438636	513.51961185387	0	536.295278343801	1.42968136893337	699.988375	624.629176	40.483	19.7166666666667	39.7116666666667	0	18.853	0.339320071777535	3	_IHVQSSSDSSDEPAEK(Biotin)R_	Biotin	-22.7756664899315	226.077597
IISSIEQKEENK	3	3	482.450166666667	0.719713298566401	481.309533333333	2.34724939947448	481.733407369635	1.62580907774621	479.0975019894	6.71280728399912	548.615151	473.255951	57.3776666666667	29.8913333333333	60.4012777777778	0.610913667599	29.0276666666667	0.223132496761704	3	_IISSIEQK(Biotin)EENK_	Biotin	2.63590538023476	226.0776
IQQELQTAKK	2	3	467.74823	0	431.4594	5.31061545679971	468.377792640054	0.344787683583512	429.255294577849	3.65714932965278	471.590388	396.231189	43.491	20.015	48.4120833333333	0.0208596500449972	19.1513333333333	0.397464603595228	3	_IQQELQTAK(Biotin)K_	Biotin	39.1224980622053	226.077597
ITLSKHQNVQLPR	1	3	506.07367	0	518.160433333333	19.3926693315627	502.665485411759	0	515.939815679111	18.8901502709331	587.326046	511.966846	65.68	41.984	64.9086666666667	0	41.1203333333333	0.195654741260667	3	_ITLSK(Biotin)HQNVQLPR_	Biotin	-13.274330267352	226.0776
IVSGKDYNVTANSK	1	3	507.87097	0	488.129133333333	3.38249963389997	508.733629666745	0	485.91707114316	5.81156799579667	574.622417	499.263217	51.127	29.6256666666667	55.9213333333333	0	28.762	0.182767915978466	3	_IVSGK(Biotin)DYNVTANSK_	Biotin	22.8165585235851	226.0776
KYEEIDNAPEER	2	3	520.8457	0	469.157166666667	4.45095414752087	521.460900176334	0.344194487563094	466.951049922166	4.51977330416633	573.594527	498.235327	47.8095	30.384	52.7305833333333	0.0753068721963601	29.5203333333333	0.206782763089943	3	_K(Biotin)YEEIDNAPEER_	Biotin	54.5098502541678	226.0776
LDHLAEKFR	1	3	455.98212	0	455.263266666667	4.95383958191354	452.577326305324	0	453.048648112228	4.01709112618278	452.236057	376.876857	63.988	33.9806666666667	63.2166666666667	0	33.117	0.233547520741381	3	_LDHLAEK(Biotin)FR_	Biotin	-0.471321806903916	226.0776
LEEVTGKLQVAR	2	3	493.400615	2.12132034222326e-05	477.801533333333	4.61836150634976	494.023393519745	0.344456411622626	475.588280390525	4.34831793868923	523.620347	448.261148	69.5505	46.4493333333333	74.4715833333333	0.0894490078200933	45.5856666666667	0.0486358349824965	3	_LEEVTGK(Biotin)LQVAR_	Biotin	18.4351131292202	226.077597
LGVATVAKGVCGACK	1	3	511.10608	0	489.794266666667	4.98322806655821	507.695295003198	0	487.581564039738	4.20304523352789	572.957977	497.598778	69.685	46.974	68.9136666666667	0	46.1103333333333	0.0991872527652184	3	_LGVATVAK(Biotin)GVCGACK_	Biotin	20.1137309634599	226.077597
LLFSNTAAQKLR	1	3	502.6433	0	488.064966666667	5.67168144762498	503.50689227766	0	485.849030638084	3.37078171521452	529.960704	454.601504	79.951	56.6043333333333	84.7453333333333	0	55.7406666666667	0.0851671559020526	3	_LLFSNTAAQK(Biotin)LR_	Biotin	17.6578616395762	226.0776
LQAAYAGDKADDIQK	2	3	511.33122	2.82842712162454e-05	499.740633333333	4.49985867592899	511.94996188449	0.344023654315188	497.527596681464	4.84680980069601	611.633093	536.273893	56.369	35.8666666666667	61.2900833333333	0.07601397897755	35.003	0.160337491283577	3	_LQAAYAGDK(Biotin)ADDIQK_	Biotin	14.4223652030266	226.0776
LQDVSGQLSSSKK	1	3	506.31622	0	465.677633333333	3.03730202043414	506.69169696683	0	463.469380827126	6.34582764102433	534.943379	459.584179	49.886	29.8913333333333	54.9338333333333	0	29.0276666666667	0.185040836333799	3	_LQDVSGQLSSSK(Biotin)K_	Biotin	43.2223161397042	226.0776
LQEKVESAQSEQK	2	3	526.36765	7.07106781009049e-05	489.708233333333	3.43658470335495	526.981176561314	0.344176929652886	487.49587982181	6.92119705199193	577.285693	501.926493	39.289	19.127	44.2100833333333	0.0477297077300887	18.2633333333333	0.368020077954693	3	_LQEK(Biotin)VESAQSEQK_	Biotin	39.4852967395036	226.0776
PANEKATDDYHYEK	3	3	529.97846	1.41208934076421	495.780333333333	7.65116094872756	529.249857646537	3.58743992215575	493.570023916567	4.47609968350196	636.280719	560.92152	40.0023333333333	20.404	43.0259444444444	0.883599241947601	19.5403333333333	0.471381774974149	3	_PANEK(Biotin)ATDDYHYEK_	Biotin	35.6798337299701	226.077597
PASGAGAGAGAGKR	1	3	494.06018	0	459.634933333333	5.13500918629494	490.643104968212	0	457.418799915566	4.04827166371234	451.894582	376.535383	32.435	11.2726666666667	31.6636666666667	0	10.409	0.761317352430059	3	_PASGAGAGAGAGK(Biotin)R_	Biotin	33.2243050526465	226.077597
PSKGPLQSVQVFGR	1	3	496.7245	0	499.9898	13.1891026734194	497.590591821986	0	497.774066646406	11.5614468327106	575.975013	500.615814	81.3	61.2506666666667	86.0943333333333	0	60.387	0.0848377536503915	3	_PSK(Biotin)GPLQSVQVFGR_	Biotin	-0.183474824419989	226.077597
PSVGSQSNQAGQGKR	2	3	479.97818	0	467.501333333333	5.52055602392852	480.606127240085	0.344181685780458	465.295931690567	4.14584781961122	576.281165	500.921965	29.1565	13.126	34.0775833333333	0.0342946788875455	12.2623333333333	0.645045045799992	3	_PSVGSQSNQAGQGK(Biotin)R_	Biotin	15.310195549518	226.0776
SKHLQEQLNELK	1	3	524.3049	0	483.3565	4.8665098160797	520.889376156843	0	481.145227535028	4.35853988887789	564.962773	489.603574	59.847	34.24	59.0756666666667	0	33.3763333333333	0.258046722728874	3	_SK(Biotin)HLQEQLNELK_	Biotin	39.7441486218158	226.077597
SLEEEGAAHSGKR	1	3	496.596	0	474.990333333333	5.42028089155288	493.186573946613	0	472.778926005011	3.67035233274525	532.919344	457.560145	36.167	14.6036666666667	35.3956666666667	0	13.74	0.579053346227944	3	_SLEEEGAAHSGK(Biotin)R_	Biotin	20.4076479416021	226.077597
SSFAYKDQNENR	2	3	489.3836	0	456.7372	5.09244604782416	490.008431064394	0.344249880236966	454.534151443907	4.0736902516725	562.250983	486.891783	48.1415	22.782	53.0625833333333	0.103591143443826	21.9183333333333	0.424676478170281	3	_SSFAYK(Biotin)DQNENR_	Biotin	35.4742796204866	226.0776
SSGPGGQNVNKVNSK	2	3	466.983845	2.12132034222326e-05	450.150733333333	4.9800726865512	467.615705738896	0.344226687350438	447.950090784188	4.21867876403047	566.945782	491.586583	36.4165	15.6533333333333	41.3375833333333	0.0201525432638123	14.7896666666667	0.520650341186654	3	_SSGPGGQNVNK(Biotin)VNSK_	Biotin	19.6656149547076	226.077597
TEVLSPNSKVESK	2	3	486.69084	1.3164772630775	485.6695	3.16655905834708	487.316254741434	1.66039932415444	483.4560876174	5.78381638830676	548.615151	473.255951	54.1805	31.1096666666667	59.1015833333333	0.0753068721963651	30.246	0.161750150266118	3	_TEVLSPNSK(Biotin)VESK_	Biotin	3.86016712403455	226.0776
TQAYQDQKPGTSGLR	2	3	500.12018	0	492.036633333333	3.82974176196427	500.742609997075	0.343964617028869	489.826890385383	5.93752007133257	625.972108	550.612909	50.5455	28.4913333333333	55.4665833333333	0.0484368145112787	27.6276666666667	0.255208629251532	3	_TQAYQDQK(Biotin)PGTSGLR_	Biotin	10.9157196116918	226.077597
VLTANSNPSSPSAAKR	3	3	547.828433333333	0.784301473180617	520.200833333333	5.02957861687571	547.093489708382	3.11861250398727	517.98117480521	8.80495153841084	609.312353	533.953154	45.9643333333333	26.0676666666667	48.9879444444444	0.257077070876364	25.204	0.272226825357908	3	_VLTANSNPSSPSAAK(Biotin)R_	Biotin	29.1123149031713	226.077597
VSPASSVDSNIPSSQGYKK	2	3	539.33352	1.30203814260567	544.769366666667	7.82572099319499	539.944900980632	1.64529806286279	542.54841613598	1.7584064806894	726.356288	650.997088	57.5415	42.7226666666667	62.4625833333333	0.0484368145112736	41.859	0.19919030543121	3	_VSPASSVDSNIPSSQGYK(Biotin)K_	Biotin	-2.60351515534774	226.0776
VTLEVGKVIQQGR	1	3	504.68414	0	498.7012	6.67350488199417	501.273766498445	0	496.48389899413	2.27440210780077	551.643263	476.284064	79.911	58.1076666666667	79.1396666666667	0	57.244	0.110312183269929	3	_VTLEVGK(Biotin)VIQQGR_	Biotin	4.78986750431454	226.077597
YEQEHAAIQDKLFQVAK	2	3	537.39	1.30220784823313	558.014633333333	7.40137840292829	538.002147562754	1.64535477788588	555.790583601793	2.28175760361347	748.708773	673.349573	81.774	59.203	86.6950833333333	0.0625789501350068	58.3393333333333	0.19753930691834	3	_YEQEHAAIQDK(Biotin)LFQVAK_	Biotin	-17.7884360390392	226.0776
AAINQKLIETGER	3	3	420.202966666667	7.3540502244228	411.1507	7.37463740600174	410.949212030679	1.72609846064183	409.650481903623	1.42023594881701	756.922655	721.901722	68.8	44.0316666666667	68.6507777777778	0.177837732945687	43.168	0.175641048100318	2	_AAINQK(Butyryl)LIETGER_	Butyryl	1.29873012705661	70.041866
AAQASDLEKIHLDEK	3	3	472.291633333333	7.11063889206401	449.355833333333	6.87992296492725	463.034139804171	1.09263367886285	447.847158990613	1.16938862651966	869.454516	834.433583	65.3136666666667	47.2136666666667	65.1644444444444	0.365040687737276	46.35	0.282156182124569	2	_AAQASDLEK(Butyryl)IHLDEK_	Butyryl	15.1869808135583	70.041866
AGPNASIISLKSDK	3	3	423.192333333333	6.94396269023195	410.2042	7.34991804920299	413.9349952532	1.12017164211579	408.703459351828	1.39585452221341	735.911756	700.890823	77.3543333333333	49.955	77.2051111111111	0.298877591690673	49.0913333333333	0.12766797214302	2	_AGPNASIISLK(Butyryl)SDK_	Butyryl	5.23153590137156	70.041866
AGQKLIDVNHYAK	3	3	443.512866666667	6.91331039541357	421.750533333333	8.69807996360883	434.252705770233	1.09625871499036	420.247188994232	2.73331114435728	763.919915	728.898983	60.6733333333333	38.8733333333333	60.5241111111111	0.250660091521335	38.0096666666667	0.160995169009646	2	_AGQK(Butyryl)LIDVNHYAK_	Butyryl	14.0055167760005	70.0418639999998
ALASIDSKLNQAK	3	3	413.219466666667	5.72782490159515	411.7529	7.93023748257265	403.962311580742	0.851017217006574	410.250788445815	2.0111831352989	714.906473	679.885541	73.7766666666667	43.3253333333333	73.6274444444444	0.167210556994378	42.4616666666667	0.0962381305812703	2	_ALASIDSK(Butyryl)LNQAK_	Butyryl	-6.28847686507299	70.041864
ALLQAKASGK	3	3	361.494566666667	4.43493270448755	344.7599	5.31147350271089	352.218395230014	2.33238434725197	343.268563195221	1.1238095922105	528.824224	493.803291	53.9013333333333	23.119	53.7521111111111	0.200904989521949	22.2553333333333	0.335591186482073	2	_ALLQAK(Butyryl)ASGK_	Butyryl	8.94983203479308	70.0418659999999
ANEKTESSSAQQVAVSR	3	3	450.657666666667	7.29607928433712	442.446833333333	7.69120995574384	441.412310326566	1.68637764765307	440.941734785109	1.73680151256978	931.466143	896.445211	42.288	23.482	42.1387777777778	0.104030088240181	22.6183333333333	0.325706582337199	2	_ANEK(Butyryl)TESSSAQQVAVSR_	Butyryl	0.470575541456867	70.041864
ANLEKAQAELVGTADEATR	3	3	488.7406	7.07770018650125	476.365166666667	8.84666861724419	479.490790231217	1.06736820304539	474.851717191129	3.26100503754814	1029.02911	994.008175	78.6116666666667	59.313	78.4624444444444	0.2310628421816	58.4493333333333	0.0598451706025195	2	_ANLEK(Butyryl)AQAELVGTADEATR_	Butyryl	4.63907304008751	70.0418699999998
ASAISIKLGSSK	3	3	384.506	4.99641516389503	374.609533333333	5.44798623376872	375.241874662078	1.85020583422164	373.114482094968	0.925381852375447	616.366453	581.34552	70.297	46.5076666666667	70.1477777777778	0.1109425944318	45.644	0.0730121755447539	2	_ASAISIK(Butyryl)LGSSK_	Butyryl	2.12739256711058	70.041866
ASDTSSETVFGKR	3	3	412.788366666667	5.33918687660709	400.6629	7.7462720537043	403.533173240535	0.743992232365159	399.16490396759	2.11642312752637	727.85972	692.838788	58.6903333333333	31.4336666666667	58.5411111111111	0.164401383250915	30.57	0.205849729441435	2	_ASDTSSETVFGK(Butyryl)R_	Butyryl	4.36826927294453	70.041864
ASEALLKQLK	3	3	388.726	5.37795055388202	368.757233333333	5.90405836720246	379.454441527344	0.72122419230482	367.262211400784	1.15074302151891	585.858264	550.837331	72.183	45.7296666666667	72.0337777777778	0.176766114567413	44.866	0.166990352349404	2	_ASEALLK(Butyryl)QLK_	Butyryl	12.1922301265604	70.041866
ASNAAVKLAESK	3	3	384.7777	5.15136481624043	383.100833333333	5.63733987828776	375.515984783523	1.25405433967883	381.603833130797	0.704900129045598	629.853709	594.832777	51.957	28.42	51.8077777777778	0.0947958820796548	27.5563333333333	0.303554681144017	2	_ASNAAVK(Butyryl)LAESK_	Butyryl	-6.08784834727481	70.041864
ATVASSTQKFQDLGVK	3	3	462.2933	6.8788784231152	461.2422	7.72494504122845	453.039567179828	1.07301291077505	459.729969498629	1.85739181603868	875.472709	840.451776	78.4043333333333	50.7326666666667	78.2551111111111	0.243365599078446	49.869	0.0945768353127666	2	_ATVASSTQK(Butyryl)FQDLGVK_	Butyryl	-6.69040231880092	70.041866
DAEAAEATAEGALKAEK	3	3	471.1587	28.4225339695461	459.868033333333	8.22662675361738	461.901918384911	22.3913526089132	458.356235123953	2.39996789146601	872.933613	837.912681	67.7696666666667	51.5753333333333	67.6204444444444	0.12664268778879	50.7116666666667	0.273257103191197	2	_DAEAAEATAEGALK(Butyryl)AEK_	Butyryl	3.54568326095847	70.041864
DAIHFYNKSLAEHR	1	3	454.4044	0	441.932533333333	8.20402274273622	452.098289786434	0	440.426587087961	2.26273025122862	885.949735	850.928803	66.15	43.0856666666667	65.2966666666667	0	42.222	0.289016916075476	2	_DAIHFYNK(Butyryl)SLAEHR_	Butyryl	11.6717026984729	70.041864
DASTLQSQKAEGTGDAK	3	3	449.389133333333	5.9071115262312	444.385066666667	8.2697231346239	440.14052676937	0.244504594821766	442.878547783244	2.33074452860263	888.934145	853.913212	45.47	21.4533333333333	45.3207777777778	0.15097105437553	20.5896666666667	0.286910167900069	2	_DASTLQSQK(Butyryl)AEGTGDAK_	Butyryl	-2.73802101387355	70.0418659999998
DDSFLGKLGGTLAR	3	3	426.662233333333	6.22952280221634	412.195066666667	7.40119661969154	417.406959381718	0.389747822909392	410.69449808945	1.44503858778253	760.40938	725.388448	102.343333333333	81.5023333333333	102.194111111111	0.448963043929913	80.6386666666667	0.111937978859326	2	_DDSFLGK(Butyryl)LGGTLAR_	Butyryl	6.71246129226762	70.041864
DESFLGKLGGTLAR	3	3	426.986966666667	5.60549376356208	411.094633333333	7.37358798030735	417.732567873905	0.532429476278369	409.594795647007	1.42004288759291	767.417205	732.396273	102.2	80.2773333333333	102.050777777778	0.481752625932225	79.4136666666667	0.111937978859326	2	_DESFLGK(Butyryl)LGGTLAR_	Butyryl	8.13777222689794	70.041864
DFDTALKHYDK	3	3	417.9237	5.95673715804214	393.284166666667	6.40579686403911	408.664683628358	0.229536883055938	391.787791382383	0.635574321480066	711.848624	676.827692	66.9466666666667	44.5113333333333	66.7974444444445	0.173718269151623	43.6476666666667	0.253515504675972	2	_DFDTALK(Butyryl)HYDK_	Butyryl	16.8768922459753	70.041864
DHLSDKESK	3	3	364.8501	5.40589567139433	346.9721	5.29739412258517	355.581558108048	0.69803648967442	345.482697467956	0.712855463524173	564.78021	529.759278	26.67	8.7304	26.5207777777778	0.23366413059331	7.86673333333333	1.65670203952847	2	_DHLSDK(Butyryl)ESK_	Butyryl	10.0988606400918	70.041864
DKALPLEAEVAPVK	3	3	427.3062	6.3160286581047	408.924666666667	8.6386841274197	418.052518283356	4.93072011036684	407.425780620961	3.20719956631205	775.445431	740.424499	91.3266666666667	66.4606666666667	91.1774444444444	0.239063527896601	65.597	0.0339476721505945	2	_DK(Butyryl)ALPLEAEVAPVK_	Butyryl	10.6267376623942	70.041864
DLGKFQVATDALK	3	3	420.660166666667	5.71750647164769	415.050933333333	4.12089582655682	411.403956110326	0.853572408157677	413.548686317815	3.67374961619775	738.408849	703.387916	95.6686666666667	67.7116666666667	95.5194444444444	0.272131776357894	66.848	0.0422860628471259	2	_DLGK(Butyryl)FQVATDALK_	Butyryl	-2.14473020748869	70.041866
DLSTVEALQNLKNLK	3	3	493.556733333333	6.13867673715872	474.509033333333	8.67913784562348	484.293646276882	0.35232230376679	472.992776077891	2.88911477148002	878.496184	843.475251	103.216666666667	83.5113333333333	103.067444444444	0.656053887804739	82.6476666666667	0.515455246467744	2	_DLSTVEALQNLK(Butyryl)NLK_	Butyryl	11.3008701989914	70.041866
DSSPTTNSKLSALQR	3	3	444.5925	6.29374846573962	419.605	8.12948733131431	435.340351166	0.764487597129844	418.104656029498	2.19395869106679	837.93649	802.915558	71.243	39.8583333333333	71.0937777777778	0.192025847025671	38.9946666666667	0.233912614262486	2	_DSSPTTNSK(Butyryl)LSALQR_	Butyryl	17.2356951365026	70.041864
DTGEKLTVAENEAETK	3	3	457.9043	5.89630215982865	438.3616	8.62166827881938	448.654150384772	0.249290669554712	436.857261135968	2.66611131656185	902.944178	867.923246	67.4003333333333	39.029	67.2511111111111	0.0935333174942646	38.1653333333333	0.144649384528399	2	_DTGEK(Butyryl)LTVAENEAETK_	Butyryl	11.7968892488036	70.041864
DTPTSAGPNSFNKGK	3	3	422.1756	6.32486052099175	412.372966666667	7.94785716110533	412.925958906014	0.776665330363574	410.873626853147	2.0315138523099	795.891552	760.870619	52.806	28.796	52.6567777777778	0.0801764258324059	27.9323333333333	0.206895572156049	2	_DTPTSAGPNSFNK(Butyryl)GK_	Butyryl	2.05233205286737	70.041866
DVNAAIAAIKTK	3	3	416.190966666667	5.96540099350693	393.390333333333	8.06048447510031	406.921639971726	0.22895547671693	391.890746980647	2.29906533275384	642.879727	607.858795	84.9043333333333	56.312	84.7551111111111	0.334903192203582	55.4483333333333	0.201868218840357	2	_DVNAAIAAIK(Butyryl)TK_	Butyryl	15.0308929910788	70.041864
DYSAPVNFISAGLKK	3	3	446.722	11.7815827981643	444.600833333333	8.27377816014748	437.469662429935	5.77108758311363	443.092980574419	2.33187302773019	840.453788	805.432855	98.6363333333333	79.571	98.4871111111111	2.10777635154875	78.7073333333333	0.224455142759327	2	_DYSAPVNFISAGLK(Butyryl)K_	Butyryl	-5.6233181444839	70.041866
DYSSGFGGKYGVQADR	3	3	447.958033333333	7.51047870001196	433.500433333333	8.49929261899679	438.709869386387	1.59964419342514	431.997162671792	2.57106069175733	888.913015	853.892083	69.9533333333333	48.2313333333333	69.8041111111111	0.138675213411823	47.3676666666667	0.190485636670535	2	_DYSSGFGGK(Butyryl)YGVQADR_	Butyryl	6.71270671459456	70.041864
FDDTNPEKEEAK	3	3	408.720933333333	5.7303572596596	397.719166666667	7.59580118903419	399.469482808426	0.849313202081435	396.222691030029	1.75141047397423	746.843736	711.822803	43.811	24.266	43.6617777777778	0.234663431164562	23.4023333333333	0.218669715425903	2	_FDDTNPEK(Butyryl)EEAK_	Butyryl	3.24679177839704	70.041866
FGTINIVHPKLGSYTK	3	3	486.6373	4.9153869867997	470.4872	8.65192469280678	477.38004172248	1.1466998307949	468.973409596391	3.05106697169937	923.017086	887.996154	80.5883333333333	63.227	80.4391111111111	0.385991124442195	62.3633333333333	0.129738626133896	2	_FGTINIVHPK(Butyryl)LGSYTK_	Butyryl	8.40663212608905	70.0418639999998
FLQEFYQDDELGKK	3	3	460.708866666667	6.50795587902481	450.2332	7.94077315127437	451.459146805886	0.513867724145963	448.725408952145	2.09185227719478	915.451442	880.430509	84.399	66.5256666666667	84.2497777777778	0.188500024560366	65.662	0.03769320598964	2	_FLQEFYQDDELGK(Butyryl)K_	Butyryl	2.7337378537411	70.041866
FSAYIKNSNPALNDNLEK	3	3	496.799766666667	6.82143129360202	494.6723	9.03415714773659	487.549132723761	1.03221599521438	493.153806030905	3.68364698582947	1054.53657	1019.51564	78.8383333333333	58.0103333333333	78.6891111111111	0.163824544807801	57.1466666666667	0.0912036792630177	2	_FSAYIK(Butyryl)NSNPALNDNLEK_	Butyryl	-5.6046733071442	70.04186
GADFLVTEVENGGSLGSKK	3	2	485.3278	6.84039713978655	495.5449	15.258374388512	476.076254365592	1.04566965233734	494.062956561067	6.84049407139443	989.510019	954.489087	89.1746666666667	71.948	89.0254444444444	0.270109922754372	71.3515	0.152970766996693	2	_GADFLVTEVENGGSLGSK(Butyryl)K_	Butyryl	-17.986702195475	70.041864
GAEKTEVAEPR	3	3	390.230666666667	5.14591955663255	370.6126	7.44034216215893	380.967046621195	1.25767420574539	369.119514037244	1.47403754240811	628.827692	593.806759	43.0266666666667	18.9323333333333	42.8774444444444	0.168660518113665	18.0686666666667	0.387295896067997	2	_GAEK(Butyryl)TEVAEPR_	Butyryl	11.8475325839512	70.0418659999998
GETASKLQSEISR	3	3	400.094466666667	5.74088356817426	406.292366666667	8.44767348879757	390.844645047885	0.846525767004618	404.792946139796	2.80007502926309	738.388645	703.367712	60.3236666666667	35.523	60.1744444444444	0.092958971435632	34.6593333333333	0.272072498508111	2	_GETASK(Butyryl)LQSEISR_	Butyryl	-13.9483010919113	70.041866
GEVGAGAGPGAQAGPSAKR	3	3	435.566666666667	6.91707453648821	438.209733333333	8.09553771983883	426.319003919923	1.10386458795135	436.704214725039	2.14631402811957	854.442274	819.421342	43.2473333333333	24.7976666666667	43.0981111111111	0.0746468227599063	23.934	0.2584197704855	2	_GEVGAGAGPGAQAGPSAK(Butyryl)R_	Butyryl	-10.3852108051157	70.041864
GEVQVSDKER	3	3	372.551233333333	5.68054929855673	365.359	6.25317553967584	363.289415950739	0.486599102800252	363.866460089619	0.368213214344843	608.812042	573.791109	39.8056666666667	17.2476666666667	39.6564444444444	0.151054196798271	16.384	0.461859406216992	2	_GEVQVSDK(Butyryl)ER_	Butyryl	-0.577044138880012	70.041866
GFALVGVGSEASSKK	3	3	457.165966666667	5.67490987623006	434.836233333333	7.47513446724091	447.900379735718	0.866735713802794	433.32846229398	1.51325417518109	753.911756	718.890823	75.676	55.5153333333333	75.5267777777778	0.0947958820796507	54.6516666666667	0.101954783005889	2	_GFALVGVGSEASSK(Butyryl)K_	Butyryl	14.5719174417376	70.041866
GFCFITYTDEEPVKK	3	3	468.052733333333	6.49628355010257	462.6852	8.31639919736902	458.803703671981	0.504643806559605	461.174515119334	2.50198071170534	952.460952	917.44002	89.836	72.0796666666667	89.6867777777778	0.248387317025771	71.216	0.161569730388394	2	_GFCFITYTDEEPVK(Butyryl)K_	Butyryl	-2.37081144735322	70.041864
GGPGSTLSFVGKR	3	3	397.598133333333	5.13499375105106	397.481	6.49256649638649	388.338691305127	1.26200069626359	395.981342540786	0.525926083664843	666.867151	631.846219	73.6213333333333	48.0106666666667	73.4721111111111	0.15476158485925	47.147	0.147169214775981	2	_GGPGSTLSFVGK(Butyryl)R_	Butyryl	-7.64265123565895	70.041864
GSLEKGSPEDK	3	3	380.9232	5.38369769860826	352.0224	4.98371332742965	371.658762464117	0.713430030020336	350.534101814215	1.51351730175112	608.806425	573.785492	38.3803333333333	14.312	38.2311111111111	0.226881352579158	13.4483333333333	0.531817742380896	2	_GSLEK(Butyryl)GSPEDK_	Butyryl	21.1246606499021	70.041866
GSLGAQKLANTCFNEIEK	3	3	484.500466666667	6.23343294367826	484.698166666667	8.46389532445513	475.251621735479	0.744367659014724	483.182148566921	2.66835131689918	1025.51732	990.496389	81.8713333333333	59.566	81.7221111111111	0.315320178255085	58.7023333333333	0.142438680763964	2	_GSLGAQK(Butyryl)LANTCFNEIEK_	Butyryl	-7.93052683144202	70.0418619999998
GTISAPGKVVTAAAQAK	3	3	457.1845	5.90212142962172	466.08	8.96430126055567	447.926677756765	0.248682962669527	464.564905393241	3.18846870838172	820.472512	785.451579	70.621	46.65	70.4717777777778	0.256279000165687	45.7863333333333	0.161332300272176	2	_GTISAPGK(Butyryl)VVTAAAQAK_	Butyryl	-16.638227636476	70.041866
GTITVSAQELKDNR	3	3	431.8522	6.31229111575188	438.803366666667	7.58522765797661	422.60014694611	0.771457798511308	437.296055381463	1.62358962470955	801.428301	766.407369	70.1736666666667	45.017	70.0244444444445	0.256028716560669	44.1533333333333	0.245868754510301	2	_GTITVSAQELK(Butyryl)DNR_	Butyryl	-14.6959084353527	70.041864
GTVPDDAVEALADSLGKK	3	3	467.784633333333	6.16760198564512	479.515133333333	8.84064409493637	458.533804376884	0.364404351491534	477.998627295317	3.06573907002925	928.486013	893.465081	101.426666666667	85.2786666666667	101.277444444444	0.538079954130461	84.415	0.365211050094478	2	_GTVPDDAVEALADSLGK(Butyryl)K_	Butyryl	-19.4648229184335	70.0418639999998
HAVSEGTKAVTK	3	3	394.446766666667	5.99053004360493	384.413866666667	6.69935212489487	385.185461676624	0.222189810180415	382.91742631726	0.72437731749321	649.359159	614.338227	29.9423333333333	13.5796666666667	29.7931111111111	0.253018737411843	12.716	0.583035828897144	2	_HAVSEGTK(Butyryl)AVTK_	Butyryl	2.26803535936335	70.041864
HELQANCYEEVKDR	3	3	461.7204	6.50572826976348	445.2696	8.2963671139843	452.471676972849	0.512521211410911	443.76376870326	2.36133722797257	930.930882	895.90995	51.2376666666667	31.3883333333333	51.0884444444444	0.182968222296584	30.5246666666667	0.296221951321042	2	_HELQANCYEEVK(Butyryl)DR_	Butyryl	8.7079082695891	70.041864
IGNSYFKEEK	3	3	387.234733333333	5.3735447419123	378.731466666667	6.60037582061307	377.97452701696	0.719410437013913	377.236504531972	0.904782465070692	642.82716	607.806228	56.3963333333333	33.19	56.2471111111111	0.142825586461765	32.3263333333333	0.218029304860102	2	_IGNSYFK(Butyryl)EEK_	Butyryl	0.738022484987596	70.041864
IHVQSSSDSSDEPAEKR	3	3	461.577633333333	6.50375548535871	457.015233333333	8.65113316585368	452.332105486794	0.512363116770418	455.50665889996	2.75469779330522	971.461058	936.440125	36.086	19.71	35.9367777777778	0.136023010036023	18.8463333333333	0.350558760330483	2	_IHVQSSSDSSDEPAEK(Butyryl)R_	Butyryl	-3.1745534131656	70.041866
IINEPTAAAIAYGLDKK	3	3	474.539133333333	6.48915685534981	489.249466666667	9.6237112183052	465.286254532896	0.496716591413024	487.730108853942	3.77162402763226	929.519659	894.498726	92.0976666666667	71.6583333333333	91.9484444444444	0.476885070399949	70.7946666666667	0.426767045483955	2	_IINEPTAAAIAYGLDK(Butyryl)K_	Butyryl	-22.4438543210456	70.041866
IISSIEQKEENK	3	3	417.387233333333	5.72073806980648	411.219166666667	7.98500867271497	408.132700875438	0.852308800948284	409.718391618207	2.2466270971882	744.401221	709.380288	57.4463333333333	29.8913333333333	57.2971111111111	0.031493091541081	29.0276666666667	0.223132496761704	2	_IISSIEQK(Butyryl)EENK_	Butyryl	-1.58569074276886	70.041866
ILDLKTGTVK	3	3	370.941633333333	5.17070187337593	363.054733333333	5.20190578570329	361.674344083928	1.24586442616507	361.561113716725	1.23499630777324	579.360639	544.339707	74.6063333333333	47.3433333333333	74.4571111111111	0.177433033794389	46.4796666666667	0.088129324164989	2	_ILDLK(Butyryl)TGTVK_	Butyryl	0.113230367202561	70.041864
INNFSADIKDSK	3	3	415.042833333333	5.33802798543931	404.6813	8.31689456227502	405.784716573467	0.746394489393876	403.181335623744	2.48087668912157	711.367181	676.346249	65.0026666666667	39.677	64.8534444444444	0.0277375263924276	38.8133333333333	0.124247512830014	2	_INNFSADIK(Butyryl)DSK_	Butyryl	2.60338094972298	70.041864
IPQEKCILQTDVK	3	3	446.097333333333	6.53312536565259	430.2699	8.40377215540737	436.843082086669	0.53274641719928	428.765885536091	2.44942203831773	821.447648	786.426716	73.2523333333333	49.67	73.1031111111111	0.181298505642353	48.8063333333333	0.105407674188262	2	_IPQEK(Butyryl)CILQTDVK_	Butyryl	8.07719655057809	70.0418639999998
IQQELQTAKK	3	3	394.5806	8.02059169949451	375.9728	6.49757232510728	385.315605927325	2.23382750996825	374.478001529617	0.529384394528455	628.864077	593.843145	44.2583333333333	20.015	44.1091111111111	0.112465467951198	19.1513333333333	0.397464603595228	2	_IQQELQTAK(Butyryl)K_	Butyryl	10.8376043977081	70.0418639999998
IQTKAGEATVK	3	3	380.926966666667	4.54336421755217	362.840833333333	6.25879980294412	371.662434200049	1.7942163134415	361.349101212879	0.938232229861819	608.350803	573.32987	42.5406666666667	19.004	42.3914444444444	0.207473782368693	18.1403333333333	0.394559810984908	2	_IQTK(Butyryl)AGEATVK_	Butyryl	10.3133329871699	70.041866
ISALQGKLSK	3	3	367.8262	5.17642928185057	354.961266666667	5.63424858551106	358.555127960593	1.24428083758728	353.468793696041	1.42479741325237	557.845156	522.824224	64.536	34.5636666666667	64.3867777777778	0.0469069212298168	33.7	0.163128102354495	2	_ISALQGK(Butyryl)LSK_	Butyryl	5.08633426455179	70.041864
ISSNFSSIIAEKLR	3	3	446.1141	5.5808409070677	432.4207	9.00727465052553	436.859461316015	0.549292514571498	430.915889563303	3.10322834721226	817.959237	782.938305	102.046666666667	76.1946666666667	101.897444444444	0.673223615923451	75.331	0.402462972762032	2	_ISSNFSSIIAEK(Butyryl)LR_	Butyryl	5.94357175271188	70.041864
ITASLCDLKSR	1	3	402.6637	0	398.940866666667	10.5016488497442	390.253066549718	0	397.440787616459	4.86201684511751	667.360844	632.339912	73.609	46.313	73.5743333333333	0	45.4493333333333	0.135185469304623	2	_ITASLCDLK(Butyryl)SR_	Butyryl	-7.18772106674044	70.041864
ITESVAETAQTIKK	3	3	434.754	5.93030081952002	436.027366666667	7.52399046938082	425.500355407896	0.236994204915977	434.520641143669	1.62870730728517	794.943253	759.92232	65.197	40.947	65.0477777777778	0.0469069212298168	40.0833333333333	0.117673748606524	2	_ITESVAETAQTIK(Butyryl)K_	Butyryl	-9.02028573577309	70.041866
ITGKNQVTATK	3	3	379.7831	5.384133548678	367.0962	6.34779959040927	370.520408857096	0.712282103997067	365.603511409087	0.909124063975238	615.856252	580.83532	40.0263333333333	14.9213333333333	39.8771111111111	0.153520296643415	14.0576666666667	0.556761568756722	2	_ITGK(Butyryl)NQVTATK_	Butyryl	4.91689744800982	70.041864
ITLSKHQNVQLPR	3	3	452.624833333333	6.52599867095706	436.3658	9.0870162297643	443.366587862785	0.524989075715516	434.859284248559	3.12783068668637	802.467564	767.446631	64.1276666666667	41.9776666666667	63.9784444444444	0.420674898669239	41.114	0.202416512282092	2	_ITLSK(Butyryl)HQNVQLPR_	Butyryl	8.50730361422535	70.041866
IVFSGNLFQHQEDSKK	3	3	513.314233333333	7.04576524753228	494.6059	8.88561081580779	504.05317139683	1.03333064728168	493.085874605875	3.30302705060423	974.002165	938.981232	73.8873333333333	59.5853333333333	73.7381111111111	0.341101863790698	58.7216666666667	0.140660742371298	2	_IVFSGNLFQHQEDSK(Butyryl)K_	Butyryl	10.9672967909544	70.041866
IVSGKDYNVTANSK	3	3	428.343866666667	8.23491100215015	407.460333333333	8.01883346212736	419.090737243164	2.94470081789864	405.961989563212	2.58836381933617	783.41212	748.391187	52.9223333333333	29.6256666666667	52.7731111111111	0.110639722288824	28.762	0.182767915978466	2	_IVSGK(Butyryl)DYNVTANSK_	Butyryl	13.128747679952	70.041866
KFGVLSDNFK	3	3	386.71	5.76788913901786	369.984766666667	6.51976810502744	377.444497350456	0.843759906153579	368.490973446894	1.4898314289861	612.834788	577.813856	80.9833333333333	55.8716666666667	80.8341111111111	0.125715876012062	55.008	0.170670572871963	2	_K(Butyryl)FGVLSDNFK_	Butyryl	8.95352390356203	70.041864
KYEEIDNAPEER	3	3	422.959933333333	6.94010522998991	402.507266666667	7.16043323363423	413.708411781417	1.11955847245734	401.010580403015	1.23329293949619	781.870285	746.849352	49.6563333333333	30.3706666666667	49.5071111111111	0.19371236791047	29.507	0.218263856630252	2	_K(Butyryl)YEEIDNAPEER_	Butyryl	12.697831378402	70.041866
LAEEENKAK	3	3	363.130966666667	5.80260517727454	349.973533333333	4.82619653799277	353.859867818238	0.838002628341536	348.482218998773	1.18011363408291	551.292953	516.272021	30.8496666666667	12.089	30.7004444444444	0.23680872106063	11.2253333333333	0.893505145169544	2	_LAEEENK(Butyryl)AK_	Butyryl	5.37764881946441	70.041864
LDEKENLSAK	3	3	380.195333333333	5.7757696961819	365.358333333333	6.89090841640878	370.931158692755	0.841896484282765	363.865811636049	1.44967388482113	608.824618	573.803685	47.7446666666667	23.1773333333333	47.5954444444444	0.230415646973831	22.3136666666667	0.242658424768463	2	_LDEK(Butyryl)ENLSAK_	Butyryl	7.06534705670663	70.041866
LDHLAEKFR	3	3	386.804366666667	4.75242724334981	366.853633333333	6.45866034432324	377.536268495443	1.33357942341779	365.360124253084	1.51748187430935	599.83258	564.811648	61.166	33.9803333333333	61.0167777777778	0.175375575815427	33.1166666666667	0.228600330514002	2	_LDHLAEK(Butyryl)FR_	Butyryl	12.1761442423594	70.041864
LEEVTGKLQVAR	3	3	408.211	5.96864803871027	401.850566666667	10.1353254710114	398.954366034749	0.2261926965746	400.351281746573	5.27337427855624	706.909016	671.888084	72.4226666666667	46.4493333333333	72.2734444444444	0.0363460731996926	45.5856666666667	0.0486358349824965	2	_LEEVTGK(Butyryl)LQVAR_	Butyryl	-1.39691571182459	70.0418639999998
LEKTIDDLEEK	3	3	418.701333333333	6.57900912017406	405.4446	7.77697776710208	409.440567251309	0.568489230408731	403.943987477012	1.88468534610355	701.869222	666.84829	69.0463333333333	40.8306666666667	68.8971111111111	0.0323751161874078	39.967	0.0323796918522177	2	_LEK(Butyryl)TIDDLEEK_	Butyryl	5.49657977429666	70.041864
LEQVEKELLR	3	3	400.874533333333	5.13189375604498	385.005466666667	6.37122987839345	391.613591512171	1.26422656049679	383.509629128516	1.53188474689845	663.88501	628.864077	75.6956666666667	50.94	75.5464444444444	0.110776217530523	50.0763333333333	0.0254383787044506	2	_LEQVEK(Butyryl)ELLR_	Butyryl	8.10396238365513	70.041866
LFVGGIKEDTEEHHLR	2	2	513.1357	0.74797755313908	488.3311	12.0386343710572	500.40500745376	0.281132524761476	486.851137383891	3.62093548161299	975.507614	940.486682	66.9945	45.9835	67.1973333333333	0.110308657865106	45.387	0.221560124771789	2	_LFVGGIK(Butyryl)EDTEEHHLR_	Butyryl	13.5538700698688	70.041864
LGNDFHTNKR	3	3	386.913366666667	6.00087943332753	370.889633333333	6.53796451683039	377.652122575938	0.22047972421124	369.396821511742	1.48111625350204	636.328193	601.307261	39.5983333333333	17.2736666666667	39.4491111111111	0.148702661312713	16.41	0.52986235109801	2	_LGNDFHTNK(Butyryl)R_	Butyryl	8.25530106419643	70.041864
LGSPSGKTGTCR	3	2	382.494066666667	6.00505550127003	388.3595	5.39239631332863	373.235891193649	0.219623511613943	383.856057926317	1.24809496853841	645.827169	610.806236	36.5853333333333	14.878	36.4361111111111	0.210185191711537	14.1018333333333	0.694143156864796	2	_LGSPSGK(Butyryl)TGTCR_	Butyryl	-10.6201667326678	70.041866
LGVATVAKGVCGACK	3	3	427.639033333333	6.31909491488562	435.4226	8.60237489941005	418.38599851111	0.773812428606531	433.915708262683	2.79244549380154	780.915461	745.894528	68.5083333333333	46.9676666666667	68.3591111111111	0.0781994127097388	46.104	0.1045647061765	2	_LGVATVAK(Butyryl)GVCGACK_	Butyryl	-15.5297097515733	70.041866
LLEEEDSKLK	3	3	395.250433333333	5.75549189673074	383.772733333333	6.1595422397556	385.986746423622	0.846080148551117	382.275894980241	0.339285992680045	637.347926	602.326993	61.7493333333333	35.97	61.6001111111111	0.393195220573039	35.1063333333333	0.118482535046778	2	_LLEEEDSK(Butyryl)LK_	Butyryl	3.7108514433807	70.041866
LLEEEIQAPTSSKR	3	3	442.094466666667	6.90945293517028	433.3728	8.48613211245264	432.842964326401	1.09666166376945	431.868315139832	2.52970164085694	835.951609	800.930677	67.0436666666667	48.931	66.8944444444445	0.0650515465127762	48.0673333333333	0.0211765068990251	2	_LLEEEIQAPTSSK(Butyryl)R_	Butyryl	0.974649186569309	70.041864
LLEQKTQESQK	3	3	407.5196	6.35132197341627	396.207333333333	7.52139022809836	398.262414130928	0.785987067338677	394.709612142706	1.55540476103363	701.382831	666.361899	44.7183333333333	17.5586666666667	44.5691111111111	0.259662245005854	16.695	0.401869105279044	2	_LLEQK(Butyryl)TQESQK_	Butyryl	3.55280198822203	70.041864
LLFSNTAAQKLR	3	3	414.653533333333	5.96015669452854	418.122066666667	8.08837354499244	405.396165105231	0.228514093470638	416.618040472816	2.14914565552111	716.419551	681.398618	83.31	56.5976666666667	83.1607777777778	0.167605467072508	55.734	0.0916157434311612	2	_LLFSNTAAQK(Butyryl)LR_	Butyryl	-11.221875367585	70.0418659999998
LLIVSTTPYSEKDTK	3	3	468.319533333333	6.5000236232904	461.228633333333	8.7572972567644	459.064529175857	0.504930691722184	459.71659458309	2.84640301334731	882.985118	847.964185	80.0113333333333	59.76	79.8621111111111	0.142025167305474	58.8963333333333	0.122523920567011	2	_LLIVSTTPYSEK(Butyryl)DTK_	Butyryl	-0.652065407233238	70.041866
LLLPGELAKHAVSEGTK	3	3	504.714066666667	6.81793157367638	482.694133333333	8.94177346074776	495.451026388141	1.02507971724034	481.176423582004	3.17355824521807	917.027651	882.006719	85.9926666666667	64.387	85.8434444444445	0.418205735299073	63.5233333333333	0.108812274634398	2	_LLLPGELAK(Butyryl)HAVSEGTK_	Butyryl	14.2746028061371	70.041864
LQAAYAGDKADDIQK	3	3	446.019433333333	6.53199922866906	431.245333333333	8.42998881632315	436.76699229468	0.532653622862532	429.741415575074	2.47570907085599	838.928134	803.907202	58.645	35.8666666666667	58.4957777777778	0.0511917238681455	35.003	0.160337491283577	2	_LQAAYAGDK(Butyryl)ADDIQK_	Butyryl	7.02557671960614	70.041864
LQDVSGQLSSSKK	3	3	410.645033333333	5.34176819445897	404.5889	7.26389731204951	401.390009119353	0.741905885580397	403.089465583372	1.54152011657869	723.893563	688.87263	51.7623333333333	29.8913333333333	51.6131111111111	0.128842855764224	29.0276666666667	0.185040836333799	2	_LQDVSGQLSSSK(Butyryl)K_	Butyryl	-1.69945646401851	70.041866
LQEKVESAQSEQK	3	3	428.6859	6.31730010605797	417.724566666667	8.08066583972714	419.433223123108	0.773448990797244	416.223274724067	2.1471092360398	787.407034	752.386102	39.7153333333333	19.127	39.5661111111111	0.131142981060679	18.2633333333333	0.368020077954693	2	_LQEK(Butyryl)VESAQSEQK_	Butyryl	3.20994839904131	70.0418639999998
LQLEIDQKK	3	3	379.583233333333	5.16041793882368	367.9703	5.43840504284115	370.316041511344	1.25129489546757	366.475967853969	1.6233529735683	592.847896	557.826963	68.8003333333333	43.2866666666667	68.6511111111111	0.0781994127097366	42.423	0.0808585871204227	2	_LQLEIDQK(Butyryl)K_	Butyryl	3.84007365737489	70.041866
LTEKELAEAASK	3	3	403.304433333333	7.22623097495047	389.1993	6.83940048761586	394.045314195684	1.4642768160096	387.702872709051	0.999876867234021	680.371932	645.351	61.5613333333333	40.6943333333333	61.4121111111111	0.206810254778339	39.8306666666667	0.363783055008218	2	_LTEK(Butyryl)ELAEAASK_	Butyryl	6.34244148663237	70.041864
LTSLNVKYNNDK	3	3	423.5315	6.32767647403057	410.5419	7.90138657262128	414.27447232669	0.776629213881194	409.041295774493	1.98866492422327	739.896106	704.875173	61.8463333333333	39.1	61.6971111111111	0.0217212986447603	38.2363333333333	0.116619514280894	2	_LTSLNVK(Butyryl)YNNDK_	Butyryl	5.23317655219728	70.041866
PANEKATDDYHYEK	3	3	452.2992	6.52128041645195	418.041766666667	8.60521015683715	443.04855327734	0.524612491896092	416.542985415055	2.64896780948849	875.899574	840.878641	38.6786666666667	20.4036666666667	38.5294444444445	0.225062295902799	19.54	0.458457680101933	2	_PANEK(Butyryl)ATDDYHYEK_	Butyryl	26.5055678622849	70.041866
PASGAGAGAGAGKR	3	3	368.244	4.76989724732096	379.787966666667	7.12913419451011	358.981718406001	1.31680459373344	378.290252325212	1.19904942251379	599.320368	564.299436	25.594	11.2726666666667	25.4447777777778	0.285959657864407	10.409	0.761317352430059	2	_PASGAGAGAGAGK(Butyryl)R_	Butyryl	-19.3085339192111	70.041864
PGGEGPQCEKTTDVK	3	3	430.618333333333	6.31136383068931	412.5427	7.9365589224802	421.370453089679	0.771539945260957	411.044504876118	1.97979437884613	836.895977	801.875044	41.0696666666667	19.7363333333333	40.9204444444444	0.130125722682737	18.8726666666667	0.331364016017298	2	_PGGEGPQCEK(Butyryl)TTDVK_	Butyryl	10.3259482135611	70.041866
PSKGPLQSVQVFGR	3	3	416.825966666667	5.33091585220901	408.857433333333	6.26443744827365	407.576705272374	0.747786732075239	407.358882451676	0.359709895967418	785.441015	750.420082	84.146	61.2763333333333	83.9967777777778	0.271289991078294	60.4126666666667	0.084833824491048	2	_PSK(Butyryl)GPLQSVQVFGR_	Butyryl	0.217822820698075	70.041866
PSVGSQSNQAGQGKR	3	3	426.177	6.93534043865186	424.095033333333	8.2423938769834	416.9249803718	1.11567199513779	422.591674956313	2.29457107710914	785.900242	750.87931	28.6333333333333	13.126	28.4841111111111	0.244831536942208	12.2623333333333	0.645045045799992	2	_PSVGSQSNQAGQGK(Butyryl)R_	Butyryl	-5.66669458451315	70.041864
PSVSTKLISK	3	3	367.036866666667	4.56005757017754	362.095366666667	5.1815583566465	357.767741276779	1.78582959673228	360.601147502729	1.26348692766808	565.344989	530.324057	62.0603333333333	37.2663333333333	61.9111111111111	0.0391213686044067	36.4026666666667	0.10731935726813	2	_PSVSTK(Butyryl)LISK_	Butyryl	-2.83340622595	70.041864
SDDESSQKDIK	3	3	388.207833333333	5.37075732679604	373.9632	6.99881812951301	378.950512229522	0.720266380348979	372.470718354794	1.10718700022746	661.309529	626.288596	34.239	12.3096666666667	34.0897777777778	0.212592550651694	11.446	0.688109568148692	2	_SDDESSQK(Butyryl)DIK_	Butyryl	6.47979387472725	70.041866
SDSGKPYYYNSQTK	3	2	435.925866666667	6.30355880779527	417.6003	11.4100164425824	426.678160541703	0.768734720977256	416.139108241037	2.98329248216356	854.396667	819.375734	51.834	26.2505	51.6847777777778	0.0830778305321406	25.654	0.44217744050199	2	_SDSGK(Butyryl)PYYYNSQTK_	Butyryl	10.5390523006669	70.041866
SEASSEFAKK	3	3	365.8501	4.55990545077417	353.3645	5.43838254998674	356.58403244071	1.78462307854087	351.873871567237	0.553316480870932	577.290411	542.269478	42.8903333333333	16.9106666666667	42.7411111111111	0.129630814809399	16.047	0.549801883509972	2	_SEASSEFAK(Butyryl)K_	Butyryl	4.71016087347243	70.0418659999998
SGFGKFER	3	3	346.373666666667	5.20635356591669	341.0513	3.01074725608114	337.094250460027	1.23173023365472	339.558555973406	2.99928316130721	499.258717	464.237784	63.5573333333333	31.6603333333333	63.4081111111111	0.349699606540831	30.7966666666667	0.261565373175514	2	_SGFGK(Butyryl)FER_	Butyryl	-2.46430551337863	70.041866
SGKFTQQDIDEAK	3	3	428.775233333333	7.34043650632123	414.274666666667	8.05654609391231	419.520320384651	1.71552778499323	412.773816143236	2.29286213385192	768.880652	733.85972	56.059	30.494	55.9097777777778	0.0475351721632757	29.6303333333333	0.280193583874517	2	_SGK(Butyryl)FTQQDIDEAK_	Butyryl	6.74650424141549	70.041864
SGNLTEDDKHNNAK	3	3	434.339033333333	6.54954882441022	414.084266666667	7.45102834267414	425.086866298601	0.547694780531975	412.584733375672	1.49495205603469	806.881715	771.860783	26.741	11.7716666666667	26.5917777777778	0.301041955978335	10.908	0.717341000578604	2	_SGNLTEDDK(Butyryl)HNNAK_	Butyryl	12.5021329229289	70.041864
SITHSTVGSKGEK	3	3	405.354866666667	6.35410095712472	405.812466666667	7.75989395567578	396.098203332274	0.787349122802271	404.311592963281	1.78955764258148	700.87263	665.851698	30.37	12.53	30.2207777777778	0.243899417641634	11.6663333333333	0.716901046945193	2	_SITHSTVGSK(Butyryl)GEK_	Butyryl	-8.21338963100709	70.0418639999998
SKHLQEQLNELK	3	3	431.6502	5.93586588713054	412.851933333333	7.46041525676241	422.394336096183	0.235507221935414	411.351569703092	1.65391886680027	768.922655	733.901722	57.5693333333333	34.2463333333333	57.4201111111111	0.226625568169502	33.3826666666667	0.250575559684322	2	_SK(Butyryl)HLQEQLNELK_	Butyryl	11.0427663930918	70.041866
SKLLFSNTAAQK	3	3	411.5622	5.11892597817157	395.245266666667	11.6138372583455	402.301889555659	1.27097568610882	393.74730827295	6.05407143042818	689.390459	654.369527	71.7226666666667	40.9796666666667	71.5734444444444	0.0753394786087341	40.116	0.070713820745625	2	_SK(Butyryl)LLFSNTAAQK_	Butyryl	8.55458128270874	70.041864
SLEEEGAAHSGKR	3	3	427.952833333333	6.32374551775554	401.065266666667	7.67350558241363	418.692025766077	0.774378431518261	399.56686269465	1.80650973482315	720.857512	685.836579	30.947	14.6036666666667	30.7977777777778	0.23115274731786	13.74	0.579053346227944	2	_SLEEEGAAHSGK(Butyryl)R_	Butyryl	19.125163071427	70.041866
SLFFGGKGAPLQR	3	3	416.052266666667	5.33596361150761	410.234266666667	5.87425991451972	406.795587718027	0.747271938809408	408.733019982557	1.11833713903788	724.406444	689.385511	89.298	63.519	89.1487777777778	0.208295285414548	62.6553333333333	0.0956910538022143	2	_SLFFGGK(Butyryl)GAPLQR_	Butyryl	-1.93743226452972	70.041866
SLGEPAAGEGSAKR	3	3	397.403066666667	4.11162650824869	398.6932	7.06477490370357	388.148862566624	1.96320559974346	397.194601964427	1.15166220608247	700.36243	665.341498	42.774	22.5163333333333	42.6247777777778	0.212496884508752	21.6526666666667	0.307219971862364	2	_SLGEPAAGEGSAK(Butyryl)R_	Butyryl	-9.04573939780209	70.041864
SLKLNTAEDAK	3	3	387.3163	5.59069156992228	374.1417	5.55862242736456	378.053896427443	1.47150387203306	372.64756333178	1.47403702652517	630.345717	595.324785	53.1103333333333	30.105	52.9611111111111	0.21212059812321	29.2413333333333	0.199604052508405	2	_SLK(Butyryl)LNTAEDAK_	Butyryl	5.40633309566306	70.041864
SNEEGSEEKGPEVR	3	3	416.3597	5.9510813101486	398.8213	6.5327238890068	407.113217698064	0.229161081945658	397.326489934642	0.57367502313776	808.873556	773.852623	39.3073333333333	18.991	39.1581111111111	0.187221299041575	18.1273333333333	0.345312579813968	2	_SNEEGSEEK(Butyryl)GPEVR_	Butyryl	9.78672776342256	70.041866
SPDEAYAIAKK	3	3	385.8542	5.15011636082137	372.708766666667	5.98655058972472	376.592512340299	1.25472205619473	371.215180330736	1.07698184005751	631.834985	596.814053	57.4463333333333	31.6346666666667	57.2971111111111	0.0129800416594676	30.771	0.301375918819745	2	_SPDEAYAIAK(Butyryl)K_	Butyryl	5.3773320095633	70.041864
SPSDSGYSYETIGKTTK	3	3	464.872066666667	6.5008291842913	442.749966666667	8.22800100530702	455.62341479261	0.508456707940907	441.245119351553	2.28799341762315	945.952003	910.931071	61.3343333333333	41.2323333333333	61.1851111111111	0.0601122406959007	40.3686666666667	0.24162045535187	2	_SPSDSGYSYETIGK(Butyryl)TTK_	Butyryl	14.3782954410569	70.041864
SSFAYKDQNENR	3	3	411.8785	5.7254815142484	419.946666666667	7.08542991944267	402.628269987746	0.850057811956795	418.443856967234	1.16699911048827	764.854969	729.834037	49.002	22.769	48.8527777777778	0.100167822141609	21.9053333333333	0.435348646999673	2	_SSFAYK(Butyryl)DQNENR_	Butyryl	-15.8155869794883	70.041864
SSGPGGQNVNKVNSK	3	3	415.0878	6.57741445174318	402.9182	7.71859496475881	405.83749695599	0.572074746195662	401.42102279789	1.84327099999893	771.897168	736.876236	36.0083333333333	15.6533333333333	35.8591111111111	0.168797160762507	14.7896666666667	0.520650341186654	2	_SSGPGGQNVNK(Butyryl)VNSK_	Butyryl	4.41647415809996	70.041864
STGLELETPSLVPVKK	3	3	447.976233333333	6.5264343268996	459.079633333333	10.0561473688154	438.72757358333	0.529880130759438	457.568485831515	5.1747579143568	884.50876	849.487827	95.1496666666667	74.6263333333333	95.0004444444444	0.297334329843875	73.7626666666667	0.102802939862849	2	_STGLELETPSLVPVK(Butyryl)K_	Butyryl	-18.8409122481848	70.041866
TEVLSPNSKVESK	3	3	427.8238	6.32187389861581	420.079066666667	8.13864283301173	418.566208423758	0.774145730080902	418.575531729977	2.19642956007191	744.401221	709.380288	56.422	31.1096666666667	56.2727777777778	0.120696282430703	30.246	0.161750150266118	2	_TEVLSPNSK(Butyryl)VESK_	Butyryl	-0.00932330621913025	70.041866
TFGKAAGPSLSHTSGGTQSK	3	3	506.1814	7.41665726321502	464.270066666667	7.8983226810085	496.923954278791	1.51587203274564	462.75978479297	2.26083450194025	995.005436	959.984503	50.3626666666667	27.908	50.2134444444444	0.186842278505263	27.0443333333333	0.277819085817452	2	_TFGK(Butyryl)AAGPSLSHTSGGTQSK_	Butyryl	34.1641694858211	70.041866
TGGTQTDLFTCGKCK	1	2	446.9547	0	435.8192	5.32423121962224	444.650269521533	0	431.318358557438	1.19276127215027	872.405654	837.384722	64.07	39.7345	63.2166666666667	0	38.9583333333333	0.157449109944206	2	_TGGTQTDLFTCGK(Butyryl)CK_	Butyryl	13.3319109640946	70.041864
TLDEILQEKK	3	3	392.307633333333	5.14244219640178	376.9229	6.07508655329289	383.046020403647	1.25882490937758	375.428593299639	1.01208680413304	643.863743	608.84281	77.5033333333333	49.9873333333333	77.3541111111111	0.130291269142693	49.1236666666667	0.0567753859030894	2	_TLDEILQEK(Butyryl)K_	Butyryl	7.61742710400796	70.041866
TLQKQSVVYGGK	3	3	405.782833333333	5.73846460330055	391.644033333333	7.45497437710777	396.524393057073	0.8489717020367	390.147237348249	1.65567929405652	689.390459	654.369527	58.3143333333333	27.9603333333333	58.1651111111111	0.03237511618741	27.0966666666667	0.228380043883973	2	_TLQK(Butyryl)QSVVYGGK_	Butyryl	6.37715570882347	70.041864
TPNLYIYSKK	3	3	397.348866666667	5.75190123814148	382.617966666667	6.7768516734051	388.086547360538	0.846598403991538	381.122087349191	1.42944878730549	648.863546	613.842613	73.1353333333333	47.1293333333333	72.9861111111111	0.154761584859249	46.2656666666667	0.198074340701779	2	_TPNLYIYSK(Butyryl)K_	Butyryl	6.96446001134643	70.041866
TQAYQDQKPGTSGLR	3	3	436.976466666667	6.30180096824178	427.2599	7.28260838710965	427.729049180966	0.768173859567501	425.757751477643	1.36936196401838	860.436658	825.415725	52.093	28.4913333333333	51.9437777777778	0.0680533559735297	27.6276666666667	0.255208629251532	2	_TQAYQDQK(Butyryl)PGTSGLR_	Butyryl	1.97129770332305	70.041866
TTEETSKPK	3	3	348.1703	5.1980551738126	342.799033333333	5.20677892975429	338.902685682682	1.23174261160945	341.309608349632	0.820066538636165	545.784961	510.764029	27.6353333333333	7.97866666666667	27.4861111111111	0.243518270665982	7.115	1.27109866170089	2	_TTEETSK(Butyryl)PK_	Butyryl	-2.40692266694992	70.0418639999999
TTGFYSGFSEVAEKR	2	3	454.98455	0.757382073328912	455.678766666667	9.13230118663052	442.260554298194	0.289921519525234	454.168484603733	3.24259919821529	874.928134	839.907202	82.0815	60.9396666666667	82.2843333333333	0.192333044482735	60.076	0.147169214775981	2	_TTGFYSGFSEVAEK(Butyryl)R_	Butyryl	-11.9079303055386	70.041864
TVSKVDDFLANEAK	3	3	433.276866666667	5.69845706251554	421.5253	7.64358495929755	424.024608613892	0.857511702097431	420.023374260096	1.6818655144783	803.919778	768.898845	83.5106666666667	55.6383333333333	83.3614444444444	0.240935752923971	54.7746666666667	0.0793186260877284	2	_TVSK(Butyryl)VDDFLANEAK_	Butyryl	4.00123435379646	70.0418659999998
VDIDAPDVSIEGPDAKLK	3	3	481.8263	6.47713928598111	461.904266666667	8.78137406180454	472.574959304119	0.487504993518354	460.394281804426	2.87734573552562	976.51477	941.493838	88.559	70.3296666666667	88.4097777777778	0.201700089057806	69.466	0.204105637137021	2	_VDIDAPDVSIEGPDAK(Butyryl)LK_	Butyryl	12.1806774996936	70.041864
VDIDVPDVNIEGPDAKLK	3	3	497.6711	6.45524134095699	471.9173	8.26815418095237	488.416852426064	0.467955350963148	470.404760275431	2.91031831767253	1004.03587	969.014938	96.1676666666667	78.664	96.0184444444445	0.314095585828632	77.8003333333333	0.263542743739568	2	_VDIDVPDVNIEGPDAK(Butyryl)LK_	Butyryl	18.012092150633	70.041864
VDVEVPDVSLEGPEGKLK	3	3	478.584033333333	6.48064098784474	463.237333333333	8.82130024278357	469.334611036563	0.491227815405094	461.727152035082	2.90600491602577	990.530421	955.509488	94.5086666666667	76.227	94.3594444444444	0.288570101888093	75.3633333333333	0.240430401109716	2	_VDVEVPDVSLEGPEGK(Butyryl)LK_	Butyryl	7.6074590014814	70.041866
VETTVTSLKTK	3	3	398.502033333333	4.73783640529445	380.906366666667	6.64878823270327	389.237577689949	1.34346730423273	379.410516153578	0.916780624900472	638.871568	603.850635	58.7163333333333	32.1723333333333	58.5671111111111	0.10353814827467	31.3086666666667	0.132547266202583	2	_VETTVTSLK(Butyryl)TK_	Butyryl	9.82706153637133	70.041866
VFIGNLNTLVVKK	3	3	423.797966666667	5.60973728826345	423.1663	7.16768485844628	414.543272976436	0.529568548459314	421.662306068785	1.23413612860358	757.968877	722.947944	97.658	75.1966666666667	97.5087777777778	0.428126452417109	74.333	0.188964135339086	2	_VFIGNLNTLVVK(Butyryl)K_	Butyryl	-7.11903309234873	70.041866
VFSIISSEKELK	3	3	422.530133333333	6.33017100901179	414.519466666667	7.45887879800534	413.271648861165	0.777315532651491	413.016988519648	1.49651828150049	725.4136	690.392667	87.2046666666667	62.268	87.0554444444444	0.145808220059901	61.4043333333333	0.066237787134266	2	_VFSIISSEK(Butyryl)ELK_	Butyryl	0.254660341517365	70.041866
VGEFSGANKEK	3	3	379.039266666667	4.75792174834068	376.398	5.98771033618028	369.777259198242	1.32623367882028	374.902475913083	0.397156586847522	618.31696	583.296027	44.375	19.354	44.2257777777778	0.172423681453351	18.4903333333333	0.397464603595228	2	_VGEFSGANK(Butyryl)EK_	Butyryl	-5.1252167148416	70.041866
VGIDTPDIDIHGPEGKLK	3	3	505.855233333333	7.05558002245976	462.5571	8.31413444141962	496.597458689292	1.04366703566741	461.047163684362	2.50128980007974	987.530755	952.509822	81.6316666666667	64.99	81.4824444444445	0.307820354054712	64.1263333333333	0.138035422184946	2	_VGIDTPDIDIHGPEGK(Butyryl)LK_	Butyryl	35.5502950049295	70.041866
VGLQVVAVKAPGFGDNR	3	3	459.702566666667	6.51021636378801	463.9487	8.35236190726911	450.451711542282	0.515408436849177	462.436322602878	2.53791795011249	899.00451	863.983578	93.329	73.4986666666667	93.1797777777778	0.302023607122452	72.635	0.129023684302969	2	_VGLQVVAVK(Butyryl)APGFGDNR_	Butyryl	-11.9846110605955	70.041864
VGTASVLQPVKK	3	3	395.174766666667	5.75437689965936	401.5177	6.62647933747628	385.913132584623	0.845918787549981	400.01582191475	0.897760134533699	648.89792	613.876988	65.5406666666667	40.001	65.3914444444444	0.0196986557164964	39.1373333333333	0.0179752916836145	2	_VGTASVLQPVK(Butyryl)K_	Butyryl	-14.102689330127	70.041864
VGVEVPDVNIEGPEGKLK	3	3	471.175466666667	6.49109676428672	457.715733333333	8.65741412451395	461.927186733278	0.500349572006066	456.207056228347	2.74558074179497	975.03313	940.012198	92.0586666666667	73.596	91.9094444444444	0.288570101888088	72.7323333333333	0.2291770300687	2	_VGVEVPDVNIEGPEGK(Butyryl)LK_	Butyryl	5.72013050493081	70.041864
VLDSGAPIKIPVGPETLGR	3	3	481.762766666667	6.47632551400355	487.243033333333	8.6404342080322	472.512796910217	0.487440867231418	485.725618385856	3.04599988595764	995.07259	960.051657	99.103	82.8826666666667	98.9537777777778	0.425374257870954	82.019	0.233909051651372	2	_VLDSGAPIK(Butyryl)IPVGPETLGR_	Butyryl	-13.2128214756382	70.041866
VLTANSNPSSPSAAKR	3	3	442.0958	7.77536150735129	433.016866666667	7.95210671730036	432.844304772105	1.74984790616004	431.512421967192	1.9964617841342	835.447025	800.426093	45.6386666666667	26.0613333333333	45.4894444444445	0.119610633740083	25.1976666666667	0.282614185379605	2	_VLTANSNPSSPSAAK(Butyryl)R_	Butyryl	1.33188280491265	70.041864
VNALKNLQVK	3	3	386.4469	6.38937152777956	371.8822	5.96832001236527	377.178711408649	0.80007140465163	370.386994389813	1.09519603784745	598.871705	563.850773	68.586	42.5736666666667	68.4367777777778	0.148213559633585	41.71	0.0724760496838642	2	_VNALK(Butyryl)NLQVK_	Butyryl	6.79171701883575	70.041864
VNIGQGSHPQKVK	3	3	441.539933333333	5.92711127138114	418.391833333333	8.08555827654055	432.276268820738	0.240423745467925	416.888440385923	2.12536002357638	731.412257	696.391325	38.2763333333333	19.5613333333333	38.1271111111111	0.244417296472276	18.6976666666667	0.45709383913785	2	_VNIGQGSHPQK(Butyryl)VK_	Butyryl	15.3878284348147	70.0418639999998
VNVEAPDVNLEGLGGKLK	3	3	476.198633333333	6.24685282388927	456.022666666667	8.66384961569242	466.947738496888	0.748444092183351	454.514284887753	2.87401831852871	961.533298	926.512365	96.4263333333333	76.3696666666667	96.2771111111111	0.464531464468748	75.506	0.284711745064686	2	_VNVEAPDVNLEGLGGK(Butyryl)LK_	Butyryl	12.4334536091356	70.0418659999998
VPTTEKPTVTVNFR	3	2	437.8222	5.92429998902825	428.7138	11.0820603174681	428.571375958772	0.238390752317241	427.248545859621	2.65334680482055	829.959237	794.938305	78.728	53.615	78.5787777777778	0.262072367726787	53.0185	0.208125095929246	2	_VPTTEK(Butyryl)PTVTVNFR_	Butyryl	1.32283009915119	70.041864
VSPASSVDSNIPSSQGYKK	3	3	472.479366666667	5.36685301301733	471.203133333333	8.67938070390587	463.233335947008	2.68859865026273	469.691055489731	3.08413615743255	1011.01293	975.991994	59.3256666666667	42.716	59.1764444444444	0.782594426914112	41.8523333333333	0.202986315904412	2	_VSPASSVDSNIPSSQGYK(Butyryl)K_	Butyryl	-6.45771954272266	70.041872
VTLEVGKVIQQGR	3	3	422.044733333333	5.94876328772066	429.9529	8.39637768564515	412.789530316896	0.23123171719673	428.446510880207	2.45225478723096	748.94339	713.922458	79.48	58.1076666666667	79.3307777777778	0.291333587592053	57.244	0.110312183269929	2	_VTLEVGK(Butyryl)VIQQGR_	Butyryl	-15.6569805633114	70.041864
VYIASSSGSTAIKK	3	3	432.152333333333	6.31671415954001	427.859533333333	7.83062859694757	422.892938577412	0.771992290486629	426.353454287256	1.92551211165988	741.414131	706.393199	56.2793333333333	34.039	56.1301111111111	0.126054808773066	33.1753333333333	0.140835996030055	2	_VYIASSSGSTAIK(Butyryl)K_	Butyryl	-3.46051570984463	70.041864
AAQASDLEKIHLDEK	3	3	513.2461	6.22243272924668	508.215566666667	4.05138246075749	499.417437606981	2.87437615697825	506.001101276887	5.52974549928716	579.972103	556.624814	65.3136666666667	47.2136666666667	65.1644444444444	0.365040687737276	46.35	0.282156182124569	3	_AAQASDLEK(Butyryl)IHLDEK_	Butyryl	-6.583663669906	70.0418669999998
AGQKLIDVNHYAK	3	3	498.9877	6.24139763754883	476.869066666667	4.75308406861623	485.146398677533	2.86573322870628	474.659548402644	4.51252537432208	509.615702	486.268414	60.6733333333333	38.8733333333333	60.5241111111111	0.250660091521335	38.0096666666667	0.160995169009646	3	_AGQK(Butyryl)LIDVNHYAK_	Butyryl	10.4868502748882	70.041864
ANEKTESSSAQQVAVSR	3	3	548.476366666667	5.89475746772784	499.958666666667	19.6266752676895	534.645057468917	3.54301008686097	497.749095907296	27.3118764099283	621.313188	597.965899	42.2816666666667	23.482	42.1324444444444	0.1007308478258	22.6183333333333	0.325706582337199	3	_ANEK(Butyryl)TESSSAQQVAVSR_	Butyryl	36.8959615616209	70.0418669999998
ANLEKAQAELVGTADEATR	3	3	592.067633333333	7.08081341678576	521.591133333333	6.48431283200721	578.233832968192	2.00403574393115	519.377824252722	2.76511467712615	686.355164	663.007876	78.6116666666667	59.313	78.4624444444444	0.2310628421816	58.4493333333333	0.0598451706025195	3	_ANLEK(Butyryl)AQAELVGTADEATR_	Butyryl	58.8560087154702	70.0418639999998
ASDTSSETVFGKR	3	3	493.7109	7.1946380332856	479.8361	5.51243611210143	479.864207554335	1.91914866199636	477.623539057096	3.55796121981037	485.575572	462.228284	58.6903333333333	31.44	58.5411111111111	0.146278780010915	30.5763333333333	0.216818152171613	3	_ASDTSSETVFGK(Butyryl)R_	Butyryl	2.24066849723908	70.0418640000001
ATVASSTQKFQDLGVK	3	3	509.3827	7.16761285994159	488.187166666667	5.67281264394775	495.556099113136	1.93099887036436	485.97921955738	5.03991568227742	583.984231	560.636943	78.4106666666667	50.739	78.2614444444445	0.245331144313898	49.8753333333333	0.0879854785998514	3	_ATVASSTQK(Butyryl)FQDLGVK_	Butyryl	9.5768795557558	70.0418640000001
DAEAAEATAEGALKAEK	3	3	558.554233333333	7.12144293969511	546.469466666667	6.18660785918529	544.711995448896	1.97553431189219	544.243222856178	2.85615012205611	582.291501	558.944213	67.7823333333333	51.5556666666667	67.6331111111111	0.122326672540444	50.692	0.257354705502825	3	_DAEAAEATAEGALK(Butyryl)AEK_	Butyryl	0.468772592717983	70.0418640000001
DAIHFYNKSLAEHR	3	3	525.208066666667	8.0940566864418	503.8449	5.2546673310496	511.378012856731	1.63434240312405	501.632484596241	3.84614124478251	590.968916	567.621627	65.9743333333333	43.0856666666667	65.8251111111111	0.467813155167896	42.222	0.307989357680496	3	_DAIHFYNK(Butyryl)SLAEHR_	Butyryl	9.74552826048978	70.0418670000001
DASTLQSQKAEGTGDAK	3	3	525.742466666667	5.91468506797561	497.388133333333	9.39496478191023	511.912650085978	3.5296267066115	495.177857791518	2.45476870855168	592.958522	569.611234	45.47	21.4533333333333	45.3207777777778	0.15097105437553	20.5896666666667	0.286910167900069	3	_DASTLQSQK(Butyryl)AEGTGDAK_	Butyryl	16.7347922944599	70.0418640000001
DDSFLGKLGGTLAR	3	3	506.147366666667	6.6568486037564	477.4646	6.23317247715801	492.303140847643	2.42860517841837	475.254675658235	2.73516942420144	507.275346	483.928057	102.343333333333	81.5153333333333	102.194111111111	0.448963043929913	80.6516666666667	0.108224047440688	3	_DDSFLGK(Butyryl)LGGTLAR_	Butyryl	17.0484651894085	70.041867
DESFLGKLGGTLAR	2	3	505.83095	8.15046631334674	477.421366666667	6.23262179931795	494.347256758316	3.26397360032928	475.211856916262	2.73492299524485	511.947229	488.599941	102.14	80.2773333333333	101.9335	0.617775624496656	79.4136666666667	0.111937978859326	3	_DESFLGK(Butyryl)LGGTLAR_	Butyryl	19.1353998420541	70.041864
DFDTALKHYDK	3	3	479.4985	6.26174926358442	449.990733333333	5.70418156472367	465.652976119015	2.85181900469801	447.786708955206	3.33950841494514	474.901508	451.55422	66.9463333333333	44.5176666666667	66.7971111111111	0.159382605119938	43.654	0.25086605545147	3	_DFDTALK(Butyryl)HYDK_	Butyryl	17.8662671638091	70.041864
DLSTVEALQNLKNLK	1	3	553.6271	0	545.9194	7.74654756068794	550.204060124742	0	543.693564862357	1.24241268289869	585.999881	562.652593	103.17	83.511	102.316666666667	0	82.6473333333333	0.497926478285481	3	_DLSTVEALQNLK(Butyryl)NLK_	Butyryl	6.51049526238444	70.0418639999998
DSINFLDHINGKK	1	3	475.2088	0	462.072833333333	5.10258828569711	471.805346102044	0	459.869120096587	3.8404198986958	524.278979	500.93169	80.109	60.11	79.2556666666667	0	59.2463333333333	0.156734736985069	3	_DSINFLDHINGK(Butyryl)K_	Butyryl	11.9362260054575	70.0418670000001
DSSPTTNSKLSALQR	3	3	512.850433333333	7.16702785283643	487.848133333333	4.95026648205258	499.017273192588	1.93465988459795	485.63874073914	4.23909223077538	558.960086	535.612797	71.2433333333333	39.8583333333333	71.0941111111111	0.177737113404824	38.9946666666667	0.233912614262486	3	_DSSPTTNSK(Butyryl)LSALQR_	Butyryl	13.3785324534481	70.0418670000001
DTPTSAGPNSFNKGK	2	3	475.98085	8.17974053408783	467.9747	3.69619440370769	464.5108083656	3.23110428180475	465.769654915826	5.39989892934483	530.930126	507.582838	52.9225	28.809	52.716	0.0306412938514143	27.9453333333333	0.214588236189945	3	_DTPTSAGPNSFNK(Butyryl)GK_	Butyryl	-1.25884655022548	70.041864
DVNAAIAAIKTK	1	2	472.8192	0	459.735	4.83717606874094	469.405933443654	0	461.974150963621	1.62144441291583	428.922244	405.574955	85.242	56.5545	84.3886666666667	0	55.3361666666667	0.0775460436701265	3	_DVNAAIAAIK(Butyryl)TK_	Butyryl	7.43178248003318	70.041867
DYSAPVNFISAGLKK	1	3	552.1884	0	514.894633333333	6.23442578697777	532.637434074935	0	512.676906842645	2.72206541571722	560.638284	537.290996	99.244	79.571	99.6843333333333	0	78.7073333333333	0.224455142759327	3	_DYSAPVNFISAGLK(Butyryl)K_	Butyryl	19.9605272322907	70.0418640000001
FDDTNPEKEEAK	2	3	452.23655	9.38309485431113	503.589466666667	6.77886349274959	440.766528948514	2.03463891262242	501.37051782554	2.16945636816189	498.231583	474.884294	36.7855	24.266	36.579	0.0245130350811385	23.4023333333333	0.218669715425903	3	_FDDTNPEK(Butyryl)EEAK_	Butyryl	-60.6039888770263	70.041867
FGTINIVHPKLGSYTK	3	3	567.0182	6.17542985710306	533.820166666667	5.78422568744802	553.180096022046	2.91591467968705	531.599796366201	4.76169228351209	615.680483	592.333195	80.588	63.227	80.4387777777778	0.387657399335113	62.3633333333333	0.129738626133896	3	_FGTINIVHPK(Butyryl)LGSYTK_	Butyryl	21.5802996558446	70.0418639999998
FLQEFYQDDELGKK	1	3	525.626	0	495.074166666667	5.8214163279509	506.097611813136	0	492.865534184912	3.17472135158277	610.63672	587.289432	83.613	66.532	84.0533333333333	0	65.6683333333333	0.0298123762517741	3	_FLQEFYQDDELGK(Butyryl)K_	Butyryl	13.2320776282241	70.0418639999998
FSAYIKNSNPALNDNLEK	3	3	562.1428	8.04394737861954	524.182033333333	6.75636977402316	548.320731594467	1.05868986567113	521.968567516424	3.18481410499557	703.360138	680.01285	78.8383333333333	57.9973333333333	78.6891111111111	0.153341062607125	57.1336666666667	0.101925353949732	3	_FSAYIK(Butyryl)NSNPALNDNLEK_	Butyryl	26.3521640780424	70.0418640000001
GADFLVTEVENGGSLGSKK	1	3	554.7728	0	537.895633333333	8.40892570685063	551.354001450356	0	535.676202042271	1.08851351816433	660.009105	636.661817	89.636	72.157	88.7826666666667	0	71.2933333333333	0.166077625759102	3	_GADFLVTEVENGGSLGSK(Butyryl)K_	Butyryl	15.6777994080854	70.0418639999998
GETASKLQSEISR	3	3	480.985266666667	6.25822745858071	466.156866666667	4.38973993800698	467.144741661315	2.85217056559863	463.949269888085	4.59249698867749	492.594855	469.247567	60.317	35.5293333333333	60.1677777777778	0.104452186474286	34.6656666666667	0.268711327966982	3	_GETASK(Butyryl)LQSEISR_	Butyryl	3.19547177323068	70.041864
GEVGAGAGPGAQAGPSAKR	3	3	496.865966666667	5.03218099071698	471.461566666667	4.54827877370474	483.040243679307	4.42174326458777	469.258039359625	5.89199827764097	569.963942	546.616653	43.2406666666667	24.7843333333333	43.0914444444444	0.0861454411854595	23.9206666666667	0.267931790656587	3	_GEVGAGAGPGAQAGPSAK(Butyryl)R_	Butyryl	13.782204319682	70.0418669999998
GFALVGVGSEASSKK	2	3	510.8512	8.14657722605022	508.9607	6.97345051678147	499.859858995279	2.5682060420075	506.740423771456	2.30359051469354	502.943596	479.596308	76.0135	55.5216666666667	75.5695	0.0931023928562245	54.658	0.0961358991798123	3	_GFALVGVGSEASSK(Butyryl)K_	Butyryl	-6.88056477617738	70.041864
GGPGSTLSFVGKR	2	3	443.59705	8.22909658741468	459.084066666667	7.48405730625663	432.115040819201	3.20090196826451	456.874039829549	1.53775154227502	444.91386	421.566571	73.618	48.0173333333333	73.4115	0.148256721788777	47.1536666666667	0.13725442717005	3	_GGPGSTLSFVGK(Butyryl)R_	Butyryl	-24.7589990103475	70.041867
GTISAPGKVVTAAAQAK	3	3	533.1908	6.20923917319987	520.909333333333	4.88304249657253	519.34853901934	2.89136926094902	518.688732627167	4.31979089598525	547.317433	523.970145	70.6213333333333	46.6566666666667	70.4721111111111	0.238730981402674	45.793	0.154859434470249	3	_GTISAPGK(Butyryl)VVTAAAQAK_	Butyryl	0.659806392172868	70.0418640000001
GTITVSAQELKDNR	3	3	495.481966666667	6.24145486752354	509.684366666667	4.67263045011409	481.648361359943	2.86191232899198	507.466420403114	4.60667235589248	534.621293	511.274005	70.1673333333333	45.0106666666667	70.0181111111111	0.266967816065563	44.147	0.234962644785177	3	_GTITVSAQELK(Butyryl)DNR_	Butyryl	-25.818059043171	70.0418640000001
GTVPDDAVEALADSLGKK	2	3	545.21795	9.25129015029796	523.091733333333	7.24750582361503	534.238070552571	1.44550649869871	520.874877078476	1.82809020533927	619.326434	595.979146	101.555	85.272	101.111	0.642524361838173	84.4083333333333	0.371796240492621	3	_GTVPDDAVEALADSLGK(Butyryl)K_	Butyryl	13.3631934740948	70.0418639999998
HAVSEGTKAVTK	3	3	476.0794	7.21999994806096	457.0121	5.83125656098237	462.220182239543	1.90483460491009	454.801391206886	3.20196253299301	433.241865	409.894577	29.9423333333333	13.586	29.7931111111111	0.243416956711764	12.7223333333333	0.591801299236306	3	_HAVSEGTK(Butyryl)AVTK_	Butyryl	7.41879103265717	70.041864
HELQANCYEEVKDR	3	3	516.809233333333	5.27766418061372	530.085666666667	8.24371075568116	502.987703277069	3.81922092335467	527.866724538764	1.28182209300847	620.956347	597.609059	51.225	31.3886666666667	51.0757777777778	0.192739701651202	30.525	0.314050066779877	3	_HELQANCYEEVK(Butyryl)DR_	Butyryl	-24.8790212616954	70.0418640000001
IHNAENIQPGEQKYEYK	3	3	544.151666666667	6.80405352149238	537.103966666667	16.6059878695407	530.336226527953	2.66124665652154	534.886829618772	9.60787919198225	711.020004	687.672716	51.3026666666667	34.3626666666667	51.1534444444444	0.22137382494408	33.499	0.31405006677988	3	_IHNAENIQPGEQK(Butyryl)YEYK_	Butyryl	-4.55060309081898	70.0418639999998
IHVQSSSDSSDEPAEKR	3	3	518.2896	6.83190782066036	538.515466666667	9.27846106438636	504.472364839025	2.64468764622826	536.295278343801	1.42968136893337	647.976464	624.629176	36.073	19.7166666666667	35.9237777777778	0.137191809495297	18.853	0.339320071777535	3	_IHVQSSSDSSDEPAEK(Butyryl)R_	Butyryl	-31.8229135047761	70.0418639999998
IINEPTAAAIAYGLDKK	2	3	578.66785	1.15124055044983	558.5049	7.40790320333628	559.620804362722	0.450551183521993	556.277094701012	2.28375493935941	620.015531	596.668243	91.997	71.6583333333333	92.1998333333333	0.275064537881564	70.7946666666667	0.426767045483955	3	_IINEPTAAAIAYGLDK(Butyryl)K_	Butyryl	3.34370966170968	70.0418640000001
IISSIEQKEENK	1	3	498.5575	0	481.309533333333	2.34724939947448	479.000666209794	0	479.0975019894	6.71280728399912	496.603239	473.255951	56.842	29.8913333333333	57.2823333333333	0	29.0276666666667	0.223132496761704	3	_IISSIEQK(Butyryl)EENK_	Butyryl	-0.0968357796062378	70.041864
INNFSADIKDSK	2	3	473.1597	8.1916906386899	452.717633333333	4.91175552357131	461.676915628569	3.23088699850239	450.512729408368	4.04212487130382	474.580546	451.233258	65.0735	39.6833333333333	64.867	0.0245130350811335	38.8196666666667	0.13499670777879	3	_INNFSADIK(Butyryl)DSK_	Butyryl	11.1641862202013	70.0418640000001
IPQEKCILQTDVK	2	3	498.94745	8.15272905504657	472.752666666667	5.38289985261969	487.473831715345	3.25503599413022	470.547304180505	3.7028614815701	547.967524	524.620236	73.239	49.67	73.0325	0.216138972782688	48.8063333333333	0.105407674188262	3	_IPQEK(Butyryl)CILQTDVK_	Butyryl	16.9265275348401	70.0418640000001
IQQELQTAKK	1	3	444.7062	0	431.4594	5.31061545679971	441.300717504409	0	429.255294577849	3.65714932965278	419.578477	396.231189	45.056	20.015	44.2026666666667	0	19.1513333333333	0.397464603595228	3	_IQQELQTAK(Butyryl)K_	Butyryl	12.0454229265597	70.0418640000001
ITESVAETAQTIKK	3	3	532.240433333333	6.83086698767684	510.2953	7.1514185019477	518.394209943033	2.65795605025501	508.076800444861	2.67522339910822	530.297927	506.950639	65.197	40.947	65.0477777777778	0.0469069212298168	40.0833333333333	0.117673748606524	3	_ITESVAETAQTIK(Butyryl)K_	Butyryl	10.317409498172	70.0418639999998
ITLSKHQNVQLPR	3	3	516.858133333333	19.4559320795313	518.160433333333	19.3926693315627	503.018022305676	28.4622656715522	515.939815679111	18.8901502709331	535.314135	511.966846	64.1403333333333	41.984	63.9911111111111	0.431292802492096	41.1203333333333	0.195654741260667	3	_ITLSK(Butyryl)HQNVQLPR_	Butyryl	-12.9217933734347	70.041867
IVFSGNLFQHQEDSKK	3	3	556.463633333333	8.64013570630309	533.645333333333	7.59888305103675	542.634880230313	1.25424055272331	531.426733968677	2.05183829399208	649.670535	626.323247	73.8873333333333	59.5916666666667	73.7381111111111	0.356854519584863	58.728	0.143314727474573	3	_IVFSGNLFQHQEDSK(Butyryl)K_	Butyryl	11.2081462616362	70.0418639999998
KYEEIDNAPEER	3	3	506.571033333333	5.93637384800968	469.157166666667	4.45095414752087	492.730586057397	3.52075929210026	466.951049922166	4.51977330416633	521.582615	498.235327	49.6563333333333	30.384	49.5071111111111	0.19371236791047	29.5203333333333	0.206782763089943	3	_K(Butyryl)YEEIDNAPEER_	Butyryl	25.7795361352314	70.0418640000001
LDHLAEKFR	3	3	454.363933333333	5.34420537061718	455.263266666667	4.95383958191354	440.497833791531	3.79105197548697	453.048648112228	4.01709112618278	400.224146	376.876857	61.166	33.9806666666667	61.0167777777778	0.175375575815427	33.117	0.233547520741381	3	_LDHLAEK(Butyryl)FR_	Butyryl	-12.5508143206967	70.0418670000001
LEEVTGKLQVAR	1	3	487.2458	0	477.801533333333	4.61836150634976	467.682098505626	0	475.588280390525	4.34831793868923	471.608436	448.261148	71.812	46.4493333333333	72.2523333333333	0	45.5856666666667	0.0486358349824965	3	_LEEVTGK(Butyryl)LQVAR_	Butyryl	-7.90618188489861	70.041864
LFVGGIKEDTEEHHLR	3	3	559.721566666667	8.636299353504	547.0432	7.17992630951042	545.89198772365	1.25518559968999	544.820516432596	2.58790441855516	650.674168	627.32688	67.1346666666667	46.235	66.9854444444444	0.394268990711982	45.3713333333333	0.158999301186448	3	_LFVGGIK(Butyryl)EDTEEHHLR_	Butyryl	1.07147129105374	70.0418640000001
LGNDFHTNKR	3	3	460.154866666667	6.2852220846469	434.132966666667	5.42072580226424	446.297342364885	2.83922496372213	431.928665874866	3.69226913238699	424.554554	401.207266	39.5916666666667	17.2673333333333	39.4424444444444	0.137917984216605	16.4036666666667	0.520650341186654	3	_LGNDFHTNK(Butyryl)R_	Butyryl	14.3686764900191	70.041864
LGVATVAKGVCGACK	1	3	495.0457	0	489.794266666667	4.98322806655821	491.635715822005	0	487.581564039738	4.20304523352789	520.946066	497.598778	69.125	46.974	68.2716666666667	0	46.1103333333333	0.0991872527652184	3	_LGVATVAK(Butyryl)GVCGACK_	Butyryl	4.05415178226633	70.041864
LLEEEIQAPTSSKR	3	3	527.640633333333	7.15325143996305	504.647533333333	6.15216806445773	513.802547382526	1.94808409342917	502.432783783074	3.22657462711982	557.636832	534.289543	67.0566666666667	48.931	66.9074444444445	0.0538643701380688	48.0673333333333	0.0211765068990251	3	_LLEEEIQAPTSSK(Butyryl)R_	Butyryl	11.3697635994517	70.0418670000001
LLFSNTAAQKLR	2	3	494.6104	8.16807327219829	488.064966666667	5.67168144762498	483.121687128151	3.25369410201627	485.849030638084	3.37078171521452	477.948793	454.601504	83.271	56.6043333333333	83.0645	0.0238059282999636	55.7406666666667	0.0851671559020526	3	_LLFSNTAAQK(Butyryl)LR_	Butyryl	-2.72734350993306	70.0418670000001
LLIVSTTPYSEKDTK	3	3	502.2223	6.651421511226	513.006933333333	4.12445485407871	488.398963401145	2.42276549020727	510.791524109528	5.40513359587784	588.992504	565.645216	71.8716666666667	59.76	71.7224444444444	0.0929589714356272	58.8963333333333	0.122523920567011	3	_LLIVSTTPYSEK(Butyryl)DTK_	Butyryl	-22.3925607083827	70.0418640000001
LLLPGELAKHAVSEGTK	3	3	543.6334	7.13256960498811	534.964933333333	7.85517229622202	529.801783553002	1.96147373144218	532.743972381637	2.76493442367024	611.687526	588.340238	85.9996666666667	64.3936666666667	85.8504444444444	0.407871757260021	63.53	0.110665160632324	3	_LLLPGELAK(Butyryl)HAVSEGTK_	Butyryl	-2.94218882863458	70.0418640000001
LQAAYAGDKADDIQK	3	3	503.525466666667	6.23227617033562	499.740633333333	4.49985867592899	489.695350315952	2.86737031467124	497.527596681464	4.84680980069601	559.621181	536.273893	58.6386666666667	35.8666666666667	58.4894444444445	0.0538643701380635	35.003	0.160337491283577	3	_LQAAYAGDK(Butyryl)ADDIQK_	Butyryl	-7.83224636551165	70.0418639999998
LQDVSGQLSSSKK	2	3	487.95855	8.17436652255083	465.677633333333	3.03730202043414	476.47325652888	3.2462996572425	463.469380827126	6.34582764102433	482.931467	459.584179	51.882	29.8913333333333	51.6755	0.0992306516265053	29.0276666666667	0.185040836333799	3	_LQDVSGQLSSSK(Butyryl)K_	Butyryl	13.0038757017547	70.041864
LQEKVESAQSEQK	3	3	518.053	7.16613312672879	489.708233333333	3.43658470335495	504.209926628629	1.94013493639318	487.49587982181	6.92119705199193	525.273782	501.926493	39.709	19.127	39.5597777777778	0.12695508100345	18.2633333333333	0.368020077954693	3	_LQEK(Butyryl)VESAQSEQK_	Butyryl	16.7140468068191	70.041867
LTEKELAEAASK	1	3	459.2833	0	481.265633333333	4.68682584947782	455.877647959442	0	479.049387806881	4.279496078531	453.917047	430.569759	52.832	40.688	51.9786666666667	0	39.8243333333333	0.366799824306272	3	_LTEK(Butyryl)ELAEAASK_	Butyryl	-23.1717398474382	70.0418640000001
PANEKATDDYHYEK	3	3	523.0675	7.75680929055238	495.780333333333	7.65116094872756	509.2367127641	1.84102067783113	493.570023916567	4.47609968350196	584.268808	560.92152	38.6786666666667	20.404	38.5294444444445	0.225062295902799	19.5403333333333	0.471381774974149	3	_PANEK(Butyryl)ATDDYHYEK_	Butyryl	15.6666888475326	70.0418640000001
PASGAGAGAGAGKR	3	3	475.3937	6.27712193923296	459.634933333333	5.13500918629494	461.520538472357	2.85303837932793	457.418799915566	4.04827166371234	399.882671	376.535383	25.6006666666667	11.2726666666667	25.4514444444444	0.29724967682131	10.409	0.761317352430059	3	_PASGAGAGAGAGK(Butyryl)R_	Butyryl	4.10173855679119	70.041864
PSVGSQSNQAGQGKR	3	3	488.9695	5.30285692433806	467.501333333333	5.52055602392852	475.135313130932	7.33367302605854	465.295931690567	4.14584781961122	524.269254	500.921965	28.6206666666667	13.126	28.4714444444444	0.254890245080189	12.2623333333333	0.645045045799992	3	_PSVGSQSNQAGQGK(Butyryl)R_	Butyryl	9.83938144036495	70.0418670000001
SGNLTEDDKHNNAK	3	3	486.657333333333	7.56257033708338	492.389266666667	9.61207245984616	472.827411408033	2.73045480595531	490.177043727631	3.46805932264703	538.256902	514.909614	26.741	11.7716666666667	26.5917777777778	0.301041955978335	10.908	0.717341000578604	3	_SGNLTEDDK(Butyryl)HNNAK_	Butyryl	-17.3496323195988	70.0418639999998
SITHSTVGSKGEK	3	3	454.7229	6.28306498136062	466.964966666667	5.27122704911611	440.882909650641	2.83247680771991	464.754747579193	3.85697612700978	467.584179	444.236891	30.37	12.53	30.2207777777778	0.243899417641634	11.6663333333333	0.716901046945193	3	_SITHSTVGSK(Butyryl)GEK_	Butyryl	-23.871837928552	70.041864
SKHLQEQLNELK	3	3	503.901233333333	6.23696897084899	483.3565	4.8665098160797	490.059297768998	2.86950137865274	481.145227535028	4.35853988887789	512.950862	489.603574	57.556	34.24	57.4067777777778	0.229383796127642	33.3763333333333	0.258046722728874	3	_SK(Butyryl)HLQEQLNELK_	Butyryl	8.91407023397016	70.0418640000001
SLEEEGAAHSGKR	3	3	492.655433333333	7.80193025752818	474.990333333333	5.42028089155288	478.80762863632	1.82397926493603	472.778926005011	3.67035233274525	480.907433	457.560145	30.947	14.6036666666667	30.7977777777778	0.23115274731786	13.74	0.579053346227944	3	_SLEEEGAAHSGK(Butyryl)R_	Butyryl	6.02870263130893	70.0418640000001
SLFFGGKGAPLQR	2	3	503.62735	9.32284935655405	448.2691	5.67324780086327	492.137131455584	2.09806881101079	446.066432402387	3.37395489775865	483.273388	459.9261	89.249	63.5186666666667	89.0425	0.0931023928562446	62.655	0.0916157434311612	3	_SLFFGGK(Butyryl)GAPLQR_	Butyryl	46.0706990531971	70.041864
SLGEPAAGEGSAKR	3	3	501.593966666667	5.7917005243135	481.089333333333	3.06661002791901	487.738848183633	4.28585971677045	478.874584971382	5.89379863866999	467.244045	443.896757	42.7806666666667	22.51	42.6314444444444	0.223620296567726	21.6463333333333	0.298351209892712	3	_SLGEPAAGEGSAK(Butyryl)R_	Butyryl	8.86426321225122	70.0418640000001
SNEEGSEEKGPEVR	1	3	509.7147	0	479.866466666667	4.80683084405238	490.170141214063	0	477.658305423851	4.43339873024097	539.584796	516.237508	38.761	18.991	39.2013333333333	0	18.1273333333333	0.345312579813968	3	_SNEEGSEEK(Butyryl)GPEVR_	Butyryl	12.5118357902115	70.0418639999998
SPDEAYAIAKK	2	3	465.4463	1.17294872863223	437.460033333333	4.65718131527359	446.361586906061	0.469717590054767	435.254246089225	4.40966889399308	421.559082	398.211794	57.0895	31.628	57.2923333333333	0.0141421356237382	30.7643333333333	0.289840377526054	3	_SPDEAYAIAK(Butyryl)K_	Butyryl	11.1073408168357	70.041864
SPPLPEHQKIPCNSAEPK	3	3	556.179233333333	7.11350515873384	529.607233333333	8.23626689364386	542.35861767481	1.97145002625848	527.391994862679	1.28066930394503	700.357851	677.010563	55.4303333333333	38.9056666666667	55.2811111111111	0.324553767730632	38.042	0.254377890373969	3	_SPPLPEHQK(Butyryl)IPCNSAEPK_	Butyryl	14.9666228121306	70.0418639999998
SPSDSGYSYETIGKTTK	3	3	541.327633333333	6.81258835196532	519.758166666667	6.67737976854195	527.500313080697	2.6611511941419	517.542947811997	3.31351668360496	630.970427	607.623139	61.3476666666667	41.2323333333333	61.1984444444444	0.0535011249449071	40.3686666666667	0.24162045535187	3	_SPSDSGYSYETIGK(Butyryl)TTK_	Butyryl	9.95736526870053	70.0418639999998
SSFAYKDQNENR	3	3	476.424066666667	5.31485964098143	456.7372	5.09244604782416	462.590047675935	3.79745950768126	454.534151443907	4.0736902516725	510.239072	486.891783	49.002	22.782	48.8527777777778	0.100167822141609	21.9183333333333	0.424676478170281	3	_SSFAYK(Butyryl)DQNENR_	Butyryl	8.05589623202803	70.0418670000001
SSGPGGQNVNKVNSK	2	3	455.41735	9.37616520785551	450.150733333333	4.9800726865512	443.950220711088	2.0380622519993	447.950090784188	4.21867876403047	514.933871	491.586583	29.2425	15.6533333333333	29.036	0.382309066361532	14.7896666666667	0.520650341186654	3	_SSGPGGQNVNK(Butyryl)VNSK_	Butyryl	-3.99987007310051	70.0418639999998
STGLELETPSLVPVKK	2	3	533.95835	9.26868497711513	522.7538	6.4092207568471	522.48181490897	2.13266185044636	520.535436000239	2.53172060235849	590.008265	566.660977	95.0425	74.6263333333333	94.836	0.120679557322511	73.7626666666667	0.102802939862849	3	_STGLELETPSLVPVK(Butyryl)K_	Butyryl	1.94637890873082	70.0418640000001
TEVLSPNSKVESK	3	3	477.067333333333	24.669907957334	485.6695	3.16655905834708	463.229263205133	19.6679052292006	483.4560876174	5.78381638830676	496.603239	473.255951	54.964	31.1096666666667	54.8147777777778	16.0610368156166	30.246	0.161750150266118	3	_TEVLSPNSK(Butyryl)VESK_	Butyryl	-20.2268244122668	70.041864
TFGKAAGPSLSHTSGGTQSK	3	3	528.584966666667	5.90727982859564	522.265533333333	7.37778503707812	514.767154774355	3.52881792933524	520.051061662014	2.34209054249525	663.672716	640.325428	50.3823333333333	27.9143333333333	50.2331111111111	0.187267584349642	27.0506666666667	0.267931790656587	3	_TFGK(Butyryl)AAGPSLSHTSGGTQSK_	Butyryl	-5.28390688765899	70.0418640000001
TLDEILQEKK	2	3	461.2021	9.38670109889516	434.627366666667	5.3723786327225	449.709460144536	2.04782953729294	432.423499756506	3.59520069414332	429.578254	406.230966	77.487	49.981	77.2805	0.0110780062385852	49.1173333333333	0.0549616027584528	3	_TLDEILQEK(Butyryl)K_	Butyryl	17.2859603880304	70.041864
TPNLYIYSKK	1	3	459.5078	0	432.387733333333	4.55443722246044	439.934253627764	0	430.184965702469	4.4937329194193	432.911456	409.564168	72.59	47.123	73.0303333333333	0	46.2593333333333	0.206833534783681	3	_TPNLYIYSK(Butyryl)K_	Butyryl	9.74928792529585	70.041864
TQAYQDQKPGTSGLR	3	3	492.993866666667	5.9418931203223	492.036633333333	3.82974176196427	479.170265930814	3.50956059930506	489.826890385383	5.93752007133257	573.960197	550.612909	52.093	28.4913333333333	51.9437777777778	0.0680533559735297	27.6276666666667	0.255208629251532	3	_TQAYQDQK(Butyryl)PGTSGLR_	Butyryl	-10.6566244545691	70.0418640000001
TQDQISNIKYHEEFEK	3	3	573.5981	8.03254430986848	552.721866666667	8.70299991516336	559.771108356386	1.06994655496599	550.499265071075	0.309321513522318	693.672493	670.325205	65.1256666666667	44.7513333333333	64.9764444444445	0.387067225475159	43.8876666666667	0.344736775590374	3	_TQDQISNIK(Butyryl)YHEEFEK_	Butyryl	9.27184328531098	70.0418640000001
VFIGNLNTLVVKK	1	3	493.5282	0	478.030533333333	7.089996692759	490.117313886928	0	475.82033919003	2.05170771657889	505.648343	482.301055	98.015	75.1966666666667	97.1616666666667	0	74.333	0.188964135339086	3	_VFIGNLNTLVVK(Butyryl)K_	Butyryl	14.2969746968972	70.041864
VGIDTPDIDIHGPEGKLK	3	3	555.865966666667	8.05445509164546	540.579533333333	8.61752569496221	542.038946589968	1.05278976747607	538.359200349116	1.89692740405806	658.689595	635.342307	81.638	64.9833333333333	81.4887777777778	0.310561737167654	64.1196666666667	0.144408371564037	3	_VGIDTPDIDIHGPEGK(Butyryl)LK_	Butyryl	3.67974624085218	70.0418640000001
VGLQVVAVKAPGFGDNR	3	3	514.207033333333	7.16153334791743	489.750166666667	6.49050910663666	500.38215282033	1.9350576323881	487.542620481094	2.44695795353633	599.672099	576.324811	93.316	73.4986666666667	93.1667777777778	0.300233674425864	72.635	0.129023684302969	3	_VGLQVVAVK(Butyryl)APGFGDNR_	Butyryl	12.8395323392359	70.0418640000001
VLDSGAPIKIPVGPETLGR	3	3	525.852933333333	7.74610920419626	513.115933333333	7.04139289156152	512.035945135348	1.84138788585883	510.904281704322	2.07451688416805	663.717485	640.370197	99.1096666666667	82.8826666666667	98.9604444444444	0.430334409156079	82.019	0.25001955479078	3	_VLDSGAPIK(Butyryl)IPVGPETLGR_	Butyryl	1.1316634310262	70.0418640000001
VLTANSNPSSPSAAKR	3	3	545.123633333333	6.816239278615	520.200833333333	5.02957861687571	531.280015483666	2.66598262415347	517.98117480521	8.80495153841084	557.300442	533.953154	45.6386666666667	26.0676666666667	45.4894444444445	0.119610633740083	25.204	0.272226825357908	3	_VLTANSNPSSPSAAK(Butyryl)R_	Butyryl	13.2988406784558	70.0418639999998
VNIGQGSHPQKVK	3	3	499.7363	6.86563080932844	471.654	5.35864659405712	485.888416612479	2.6371138276039	469.444265248551	3.74414483518512	487.94393	464.596642	38.2763333333333	19.5613333333333	38.1271111111111	0.244417296472276	18.6976666666667	0.45709383913785	3	_VNIGQGSHPQK(Butyryl)VK_	Butyryl	16.4441513639275	70.0418640000001
VNVEAPDVNLEGLGGKLK	2	3	559.77795	11.5387805874365	540.194966666667	8.87168094237688	548.301633755823	0.14377818644935	537.973921313982	2.89811362685762	641.357957	618.010669	96.219	76.363	96.0125	0.216138972782688	75.4993333333333	0.29143457432348	3	_VNVEAPDVNLEGLGGK(Butyryl)LK_	Butyryl	10.3277124418402	70.0418640000001
VPTTEKPTVTVNFR	3	3	522.201166666667	6.63744963471168	519.236366666667	6.08497292215282	508.363857113682	2.44087752434417	517.016751740439	4.25537755715648	553.641917	530.294629	78.728	53.863	78.5787777777778	0.262072367726787	52.9993333333333	0.150864545573545	3	_VPTTEK(Butyryl)PTVTVNFR_	Butyryl	-8.65289462675679	70.0418640000001
VSPASSVDSNIPSSQGYKK	3	3	573.707266666667	8.03408161293707	544.769366666667	7.82572099319499	559.877291336129	1.07014951312451	542.54841613598	1.7584064806894	674.344376	650.997088	59.786	42.7226666666667	59.6367777777778	0.0487639818506048	41.859	0.19919030543121	3	_VSPASSVDSNIPSSQGYK(Butyryl)K_	Butyryl	17.3288752001491	70.0418640000001
VTLEVGKVIQQGR	3	3	496.8785	7.18957941815793	498.7012	6.67350488199417	483.035031164463	1.92161387272873	496.48389899413	2.27440210780077	499.631352	476.284064	79.4733333333333	58.1076666666667	79.3241111111111	0.302573651884654	57.244	0.110312183269929	3	_VTLEVGK(Butyryl)VIQQGR_	Butyryl	-13.4488678296674	70.041864
VYIASSSGSTAIKK	3	3	522.170133333333	6.22421123864975	497.102933333333	6.01135369225046	508.31715593638	2.8848472295296	494.885674432158	3.43432242340752	494.611846	471.264558	56.2793333333333	34.039	56.1301111111111	0.126054808773066	33.1753333333333	0.140835996030055	3	_VYIASSSGSTAIK(Butyryl)K_	Butyryl	13.4314815042225	70.041864
YEQEHAAIQDKLFQVAK	3	3	531.138666666667	8.07752476463757	558.014633333333	7.40137840292829	517.325099298349	1.02848841263564	555.790583601793	2.28175760361347	696.696861	673.349573	83.381	59.203	83.2317777777778	0.516913525256008	58.3393333333333	0.19753930691834	3	_YEQEHAAIQDK(Butyryl)LFQVAK_	Butyryl	-38.4654843034435	70.0418640000001
AAINQKLIETGER	3	3	417.690433333333	2.71930469299293	411.1507	7.37463740600174	409.267054091218	0.806305212286513	409.650481903623	1.42023594881701	755.91483	721.901722	67.732	44.0316666666667	67.6372222222222	0.153081072686395	43.168	0.175641048100318	2	_AAINQK(Crotonyl)LIETGER_	Crotonyl	-0.383427812404591	68.0262160000002
AAQASDLEKIHLDEK	3	3	472.654166666667	3.84814945958876	449.355833333333	6.87992296492725	464.225205229627	0.818055506445216	447.847158990613	1.16938862651966	868.446691	834.433583	64.5046666666667	47.2136666666667	64.4098888888889	0.329732270744575	46.35	0.282156182124569	2	_AAQASDLEK(Crotonyl)IHLDEK_	Crotonyl	16.3780462390149	68.026216
AGPNASIISLKSDK	3	3	421.4004	3.29945454279947	410.2042	7.34991804920299	412.973493945526	0.551001836844621	408.703459351828	1.39585452221341	734.903931	700.890823	76.3833333333333	49.955	76.2885555555555	0.274168912520357	49.0913333333333	0.12766797214302	2	_AGPNASIISLK(Crotonyl)SDK_	Crotonyl	4.27003459369797	68.026216
AGQKLIDVNHYAK	3	3	442.445466666667	3.45557413512334	421.750533333333	8.69807996360883	434.015291079849	0.329063769690496	420.247188994232	2.73331114435728	762.91209	728.898983	60.0396666666667	38.8733333333333	59.9448888888889	0.286181825134021	38.0096666666667	0.160995169009646	2	_AGQK(Crotonyl)LIDVNHYAK_	Crotonyl	13.7681020856167	68.026214
ALASIDSKLNQAK	3	3	409.618333333333	2.2541160270344	411.7529	7.93023748257265	401.192370100069	0.897941665902068	410.250788445815	2.0111831352989	713.898648	679.885541	72.5596666666667	43.3253333333333	72.4648888888889	0.197388881070768	42.4616666666667	0.0962381305812703	2	_ALASIDSK(Crotonyl)LNQAK_	Crotonyl	-9.05841834574545	68.026214
ALLQAKASGK	3	3	360.0412	2.19515001537482	344.7599	5.31147350271089	351.598153910731	1.32235798403091	343.268563195221	1.1238095922105	527.816399	493.803291	52.6776666666667	23.119	52.5828888888889	0.0897832781593302	22.2553333333333	0.335591186482073	2	_ALLQAK(Crotonyl)ASGK_	Crotonyl	8.32959071550994	68.0262160000001
ANEKTESSSAQQVAVSR	3	3	439.935333333333	6.47193457347443	442.446833333333	7.69120995574384	431.521373821517	7.88878514098609	440.941734785109	1.73680151256978	930.458318	896.445211	41.6026666666667	23.482	41.5078888888889	0.0682156167631072	22.6183333333333	0.325706582337199	2	_ANEK(Crotonyl)TESSSAQQVAVSR_	Crotonyl	-9.42036096359175	68.026214
ANLEKAQAELVGTADEATR	3	3	486.9745	4.63207574743765	476.365166666667	8.84666861724419	478.552837952272	1.5238481717897	474.851717191129	3.26100503754814	1028.02128	994.008175	78.0226666666667	59.313	77.9278888888889	0.18360020979574	58.4493333333333	0.0598451706025195	2	_ANLEK(Crotonyl)AQAELVGTADEATR_	Crotonyl	3.70112076114299	68.0262099999998
ASAISIKLGSSK	3	3	383.060566666667	2.26978456540113	374.609533333333	5.44798623376872	374.628088429703	0.887578878183282	373.114482094968	0.925381852375447	615.358628	581.34552	69.2873333333333	46.5076666666667	69.1925555555556	0.137942956540957	45.644	0.0730121755447539	2	_ASAISIK(Crotonyl)LGSSK_	Crotonyl	1.5136063347353	68.026216
ASDTSSETVFGKR	3	3	411.3522	2.72378161569535	400.6629	7.7462720537043	402.927394581797	0.805267923552926	399.16490396759	2.11642312752637	726.851895	692.838788	57.648	31.4336666666667	57.5532222222222	0.0970162262106072	30.57	0.205849729441435	2	_ASDTSSETVFGK(Crotonyl)R_	Crotonyl	3.7624906142064	68.026214
ASEALLKQLK	3	3	388.0084	3.27025005618837	368.757233333333	5.90405836720246	379.568668798154	1.13420729676608	367.262211400784	1.15074302151891	584.850438	550.837331	71.4776666666667	45.7296666666667	71.3828888888889	0.233573765015906	44.866	0.166990352349404	2	_ASEALLK(Crotonyl)QLK_	Crotonyl	12.3064573973696	68.0262140000002
ASNAAVKLAESK	3	3	384.422333333333	2.88318860696512	383.100833333333	5.63733987828776	375.991735309749	0.259386716662549	381.603833130797	0.704900129045598	628.845884	594.832777	51.1613333333333	28.42	51.0665555555556	0.11352059692376	27.5563333333333	0.303554681144017	2	_ASNAAVK(Crotonyl)LAESK_	Crotonyl	-5.61209782104788	68.026214
ATVASSTQKFQDLGVK	3	3	460.873366666667	3.85699693587297	461.2422	7.72494504122845	452.448528148253	0.826104354126914	459.729969498629	1.85739181603868	874.464884	840.451776	77.4396666666667	50.7326666666667	77.3448888888889	0.230378030716992	49.869	0.0945768353127666	2	_ATVASSTQK(Crotonyl)FQDLGVK_	Crotonyl	-7.2814413503757	68.026216
DAEAAEATAEGALKAEK	3	3	483.301833333333	3.83980122445595	459.868033333333	8.22662675361738	474.86971907383	0.810478444009628	458.356235123953	2.39996789146601	871.925788	837.912681	66.928	51.5753333333333	66.8332222222222	0.015312788168112	50.7116666666667	0.273257103191197	2	_DAEAAEATAEGALK(Crotonyl)AEK_	Crotonyl	16.5134839498776	68.026214
DASTLQSQKAEGTGDAK	3	3	446.5347	3.27719632460432	444.385066666667	8.2697231346239	438.115209927184	0.543973771458414	442.878547783244	2.33074452860263	887.92632	853.913212	44.4666666666667	21.4533333333333	44.3718888888889	0.0972010135597195	20.5896666666667	0.286910167900069	2	_DASTLQSQK(Crotonyl)AEGTGDAK_	Crotonyl	-4.76333785605954	68.026216
DDSFLGKLGGTLAR	3	3	423.792266666667	2.85493576168246	412.195066666667	7.40119661969154	415.367320358617	0.280967743916404	410.69449808945	1.44503858778253	759.401555	725.388448	101.876666666667	81.5023333333333	101.781888888889	0.178114299548645	80.6386666666667	0.111937978859326	2	_DDSFLGK(Crotonyl)LGGTLAR_	Crotonyl	4.67282226916672	68.026214
DESFLGKLGGTLAR	3	3	423.7572	2.85472788020155	411.094633333333	7.37358798030735	415.333033316596	0.280944551064272	409.594795647007	1.42004288759291	766.40938	732.396273	101.743333333333	80.2773333333333	101.648555555556	0.19599385855836	79.4136666666667	0.111937978859326	2	_DESFLGK(Crotonyl)LGGTLAR_	Crotonyl	5.73823766958861	68.0262140000002
DFDTALKHYDK	3	3	420.453133333333	3.47450368590011	393.284166666667	6.40579686403911	412.023227842573	2.35126733264515	391.787791382383	0.635574321480066	710.840799	676.827692	65.9043333333333	44.5113333333333	65.8095555555556	0.124577656875511	43.6476666666667	0.253515504675972	2	_DFDTALK(Crotonyl)HYDK_	Crotonyl	20.2354364601899	68.026214
DHLSDKESK	3	3	369.600266666667	8.68418763865301	346.9721	5.29739412258517	361.162187830477	10.5595948799326	345.482697467956	0.712855463524173	563.772385	529.759278	25.0516666666667	8.7304	24.9568888888889	1.15522640077045	7.86673333333333	1.65670203952847	2	_DHLSDK(Crotonyl)ESK_	Crotonyl	15.6794903625209	68.026214
DKALPLEAEVAPVK	3	3	419.759466666667	3.47073955279468	408.924666666667	8.6386841274197	411.337542851386	0.344594447891564	407.425780620961	3.20719956631205	774.437606	740.424499	90.4073333333333	66.4606666666667	90.3125555555555	0.083043718963321	65.597	0.0339476721505945	2	_DK(Crotonyl)ALPLEAEVAPVK_	Crotonyl	3.91176223042407	68.026214
DLGKFQVATDALK	3	3	418.145833333333	3.30144032557509	415.050933333333	4.12089582655682	409.720052646935	0.551708395950465	413.548686317815	3.67374961619775	737.401024	703.387916	94.7296666666667	67.7116666666667	94.6348888888889	0.0390730559811161	66.848	0.0422860628471259	2	_DLGK(Crotonyl)FQVATDALK_	Crotonyl	-3.82863367088027	68.026216
DLSTVEALQNLKNLK	2	3	493.91695	4.50914923294848	474.509033333333	8.67913784562348	484.328541550668	1.1101307447288	472.992776077891	2.88911477148002	877.488359	843.475251	102.89	83.5113333333333	102.938833333333	0.209539309491616	82.6476666666667	0.515455246467744	2	_DLSTVEALQNLK(Crotonyl)NLK_	Crotonyl	11.3357654727766	68.026216
DSSPTTNSKLSALQR	3	3	444.5988	3.28010952408605	419.605	8.12948733131431	436.175477075157	0.544471398170724	418.104656029498	2.19395869106679	836.928665	802.915558	70.013	39.8583333333333	69.9182222222222	0.160573393857193	38.9946666666667	0.233912614262486	2	_DSSPTTNSK(Crotonyl)LSALQR_	Crotonyl	18.0708210456595	68.026214
DTGEKLTVAENEAETK	3	3	457.552766666667	3.85850848169773	438.3616	8.62166827881938	449.131233171381	0.827976238472318	436.857261135968	2.66611131656185	901.936353	867.923246	66.319	39.029	66.2242222222222	0.021114327240405	38.1653333333333	0.144649384528399	2	_DTGEK(Crotonyl)LTVAENEAETK_	Crotonyl	12.2739720354135	68.0262140000002
DTPTSAGPNSFNKGK	3	3	421.1029	3.29706505395329	412.372966666667	7.94785716110533	412.682881244437	0.55061409251126	410.873626853147	2.0315138523099	794.883726	760.870619	51.6796666666667	28.796	51.5848888888889	0.0278095373994315	27.9323333333333	0.206895572156049	2	_DTPTSAGPNSFNK(Crotonyl)GK_	Crotonyl	1.80925439128998	68.026214
DVNAAIAAIKTK	3	3	414.7558	2.86521639147901	393.390333333333	8.06048447510031	406.317701352622	0.276214842212648	391.890746980647	2.29906533275384	641.871902	607.858795	83.6156666666667	56.312	83.5208888888889	0.255799472967345	55.4483333333333	0.201868218840357	2	_DVNAAIAAIK(Crotonyl)TK_	Crotonyl	14.4269543719752	68.026214
DYSAPVNFISAGLKK	3	3	447.092366666667	3.86896458026349	444.600833333333	8.27377816014748	438.668498190424	0.836210148473789	443.092980574419	2.33187302773019	839.445963	805.432855	99.2453333333333	79.571	99.1505555555556	0.175186355802214	78.7073333333333	0.224455142759327	2	_DYSAPVNFISAGLK(Crotonyl)K_	Crotonyl	-4.42448238399538	68.026216
DYSSGFGGKYGVQADR	3	3	445.461833333333	3.27787278785088	433.500433333333	8.49929261899679	437.042866417691	0.544193007295641	431.997162671792	2.57106069175733	887.90519	853.892083	68.9696666666667	48.2313333333333	68.8748888888889	0.192790137291917	47.3676666666667	0.190485636670535	2	_DYSSGFGGK(Crotonyl)YGVQADR_	Crotonyl	5.04570374589878	68.026214
FDDTNPEKEEAK	3	3	408.005933333333	2.50027307575256	397.719166666667	7.59580118903419	399.584346238796	0.789020936602204	396.222691030029	1.75141047397423	745.835911	711.822803	43.0473333333333	24.266	42.9525555555556	0.134150137007975	23.4023333333333	0.218669715425903	2	_FDDTNPEK(Crotonyl)EEAK_	Crotonyl	3.36165520876688	68.026216
FLQEFYQDDELGKK	2	3	456.97075	0.756816387903944	450.2332	7.94077315127437	450.327922240437	0.0082632712817255	448.725408952145	2.09185227719478	914.443617	880.430509	83.7305	66.5256666666667	83.633	0.115965512114585	65.662	0.03769320598964	2	_FLQEFYQDDELGK(Crotonyl)K_	Crotonyl	1.6025132882919	68.026216
FSAYIKNSNPALNDNLEK	3	3	495.0364	4.78469856103809	494.6723	9.03415714773659	486.613786718422	2.30891339904481	493.153806030905	3.68364698582947	1053.52874	1019.51564	78.0943333333333	58.0103333333333	77.9995555555556	0.0867444095754437	57.1466666666667	0.0912036792630177	2	_FSAYIK(Crotonyl)NSNPALNDNLEK_	Crotonyl	-6.54001931248297	68.0262
GADFLVTEVENGGSLGSKK	3	2	483.559733333333	5.02704060191813	495.5449	15.258374388512	475.136398577023	1.91099252811403	494.062956561067	6.84049407139443	988.502194	954.489087	88.6186666666667	71.948	88.5238888888889	0.211409642724826	71.3515	0.152970766996693	2	_GADFLVTEVENGGSLGSK(Crotonyl)K_	Crotonyl	-18.926557984044	68.026214
GAEKTEVAEPR	3	3	378.608933333333	8.3317997679573	370.6126	7.44034216215893	370.180003475764	8.95659738158034	369.119514037244	1.47403754240811	627.819867	593.806759	42.0883333333333	18.9323333333333	41.9935555555556	0.0252637934455476	18.0686666666667	0.387295896067997	2	_GAEK(Crotonyl)TEVAEPR_	Crotonyl	1.06048943851999	68.026216
GETASKLQSEISR	3	3	397.208166666667	2.50587337336374	406.292366666667	8.44767348879757	388.788965016392	0.785136570202763	404.792946139796	2.80007502926309	737.38082	703.367712	59.385	35.523	59.2902222222222	0.116612527120728	34.6593333333333	0.272072498508111	2	_GETASK(Crotonyl)LQSEISR_	Crotonyl	-16.0039811234035	68.026216
GEVGAGAGPGAQAGPSAKR	3	3	434.8562	3.28596867148792	438.209733333333	8.09553771983883	426.437410098101	0.546834340628513	436.704214725039	2.14631402811957	853.434449	819.421342	42.568	24.7976666666667	42.4732222222222	0.0461787990476357	23.934	0.2584197704855	2	_GEVGAGAGPGAQAGPSAK(Crotonyl)R_	Crotonyl	-10.266804626938	68.026214
GEVQVSDKER	3	3	371.831133333333	2.75065638045419	365.359	6.25317553967584	363.400863753317	0.798451263007432	363.866460089619	0.368213214344843	607.804217	573.791109	38.706	17.2476666666667	38.6112222222222	0.0445550013819811	16.384	0.461859406216992	2	_GEVQVSDK(Crotonyl)ER_	Crotonyl	-0.465596336302212	68.026216
GFALVGVGSEASSKK	3	3	456.815166666667	4.05857934422052	434.836233333333	7.47513446724091	448.37940423959	0.93782082984159	433.32846229398	1.51325417518109	752.903931	718.890823	75.0613333333333	55.5153333333333	74.9665555555555	0.0687865727638237	54.6516666666667	0.101954783005889	2	_GFALVGVGSEASSK(Crotonyl)K_	Crotonyl	15.0509419456092	68.026216
GGPGSTLSFVGKR	3	3	395.070033333333	2.87525135307042	397.481	6.49256649638649	386.641949181752	0.265234894605148	395.981342540786	0.525926083664843	665.859326	631.846219	72.767	48.0106666666667	72.6722222222222	0.17079758433542	47.147	0.147169214775981	2	_GGPGSTLSFVGK(Crotonyl)R_	Crotonyl	-9.33939335903364	68.026214
GSLEKGSPEDK	3	3	380.2042	2.88674147093223	352.0224	4.98371332742965	371.77132426714	0.257070439066037	350.534101814215	1.51351730175112	607.7986	573.785492	37.2083333333333	14.312	37.1135555555556	0.0586906516626993	13.4483333333333	0.531817742380896	2	_GSLEK(Crotonyl)GSPEDK_	Crotonyl	21.2372224529256	68.026216
GTISAPGKVVTAAAQAK	3	3	455.761966666667	3.86312637294373	466.08	8.96430126055567	447.333681513836	0.830330682105178	464.564905393241	3.18846870838172	819.464687	785.451579	69.8703333333333	46.65	69.7755555555556	0.237835221513957	45.7863333333333	0.161332300272176	2	_GTISAPGK(Crotonyl)VVTAAAQAK_	Crotonyl	-17.2312238794049	68.026216
GTITVSAQELKDNR	3	3	430.781733333333	3.29054034519154	438.803366666667	7.58522765797661	422.359146100525	0.548244975853554	437.296055381463	1.62358962470955	800.420476	766.407369	69.274	45.017	69.1792222222222	0.244964925682879	44.1533333333333	0.245868754510301	2	_GTITVSAQELK(Crotonyl)DNR_	Crotonyl	-14.9369092809379	68.026214
GTVPDDAVEALADSLGKK	2	3	466.01035	3.02153798668824	479.515133333333	8.84064409493637	456.435047485067	0.375858271961935	477.998627295317	3.06573907002925	927.478188	893.465081	101.13	85.2786666666667	101.178833333333	0.167112902620411	84.415	0.365211050094478	2	_GTVPDDAVEALADSLGK(Crotonyl)K_	Crotonyl	-21.5635798102501	68.026214
HAVSEGTKAVTK	3	3	401.333233333333	8.0010175329975	384.413866666667	6.69935212489487	392.900523700139	9.86539410894718	382.91742631726	0.72437731749321	648.351334	614.338227	27.4686666666667	13.5796666666667	27.3738888888889	3.26582032120115	12.716	0.583035828897144	2	_HAVSEGTK(Crotonyl)AVTK_	Crotonyl	9.98309738287855	68.026214
IGNSYFKEEK	3	3	387.242733333333	2.2667741535789	378.731466666667	6.60037582061307	378.813407104753	0.889046532315487	377.236504531972	0.904782465070692	641.819335	607.806228	55.594	33.19	55.4992222222222	0.075085383496486	32.3263333333333	0.218029304860102	2	_IGNSYFK(Crotonyl)EEK_	Crotonyl	1.5769025727808	68.026214
IHVQSSSDSSDEPAEKR	1	3	457.3067	0	457.015233333333	8.65113316585368	451.195930675167	0	455.50665889996	2.75469779330522	970.453233	936.440125	35.26	19.71	34.878	0	18.8463333333333	0.350558760330483	2	_IHVQSSSDSSDEPAEK(Crotonyl)R_	Crotonyl	-4.31072822479257	68.026216
IINEPTAAAIAYGLDKK	3	3	471.699766666667	4.44157875572788	489.249466666667	9.6237112183052	463.276021054813	1.34421958493844	487.730108853942	3.77162402763226	928.511834	894.498726	91.5086666666667	71.6583333333333	91.4138888888889	0.418426859841767	70.7946666666667	0.426767045483955	2	_IINEPTAAAIAYGLDK(Crotonyl)K_	Crotonyl	-24.4540877991288	68.026216
IISSIEQKEENK	3	3	415.952966666667	2.25032899224388	411.219166666667	7.98500867271497	407.528764550879	0.900389795757258	409.718391618207	2.2466270971882	743.393396	709.380288	56.3326666666667	29.8913333333333	56.2378888888889	0.0284904142424046	29.0276666666667	0.223132496761704	2	_IISSIEQK(Crotonyl)EENK_	Crotonyl	-2.18962706732799	68.0262160000002
ILDLKTGTVK	3	3	369.127133333333	2.27775093970641	363.054733333333	5.20190578570329	360.692232537318	0.882047124132769	361.561113716725	1.23499630777324	578.352814	544.339707	73.4996666666667	47.3433333333333	73.4048888888889	0.0564449912484415	46.4796666666667	0.088129324164989	2	_ILDLK(Crotonyl)TGTVK_	Crotonyl	-0.868881179407481	68.026214
INNFSADIKDSK	3	3	414.3286	2.86230606504615	404.6813	8.31689456227502	405.900621919768	0.275931311543536	403.181335623744	2.48087668912157	710.359356	676.346249	63.986	39.677	63.8912222222222	0.0150271359485	38.8133333333333	0.124247512830014	2	_INNFSADIK(Crotonyl)DSK_	Crotonyl	2.71928629602468	68.0262140000002
IPQEKCILQTDVK	1	3	439.6587	0	430.2699	8.40377215540737	433.544220532959	0	428.765885536091	2.44942203831773	820.439823	786.426716	72.49	49.67	72.108	0	48.8063333333333	0.105407674188262	2	_IPQEK(Crotonyl)CILQTDVK_	Crotonyl	4.77833499686813	68.026214
IQQELQTAKK	3	3	394.5913	2.5116468760556	375.9728	6.49757232510728	386.157357647978	0.78520160626341	374.478001529617	0.529384394528455	627.856252	593.843145	43.3973333333333	20.015	43.3025555555556	0.0394579006781406	19.1513333333333	0.397464603595228	2	_IQQELQTAK(Crotonyl)K_	Crotonyl	11.679356118361	68.026214
IQTKAGEATVK	3	3	379.8435	3.33372565907875	362.840833333333	6.25879980294412	371.41060962601	0.563316367977376	361.349101212879	0.938232229861819	607.342978	573.32987	41.9396666666667	19.004	41.8448888888889	0.033586262623829	18.1403333333333	0.394559810984908	2	_IQTK(Crotonyl)AGEATVK_	Crotonyl	10.0615084131315	68.026216
ISALQGKLSK	3	3	367.105666666667	2.27977656215107	354.961266666667	5.63424858551106	358.666918126329	0.881493314173441	353.468793696041	1.42479741325237	556.837331	522.824224	63.1566666666667	34.5636666666667	63.0618888888889	0.0460728087238395	33.7	0.163128102354495	2	_ISALQGK(Crotonyl)LSK_	Crotonyl	5.19812443028763	68.026214
ISSNFSSIIAEKLR	1	3	442.8987	0	432.4207	9.00727465052553	435.723621536154	0	430.915889563303	3.10322834721226	816.951412	782.938305	101.79	76.1946666666667	101.977	0	75.331	0.402462972762032	2	_ISSNFSSIIAEK(Crotonyl)LR_	Crotonyl	4.80773197285089	68.026214
ITESVAETAQTIKK	3	3	432.607366666667	2.70994025272392	436.027366666667	7.52399046938082	424.183478509431	0.809406852532812	434.520641143669	1.62870730728517	793.935428	759.92232	64.291	40.947	64.1962222222222	0.035456285030278	40.0833333333333	0.117673748606524	2	_ITESVAETAQTIK(Crotonyl)K_	Crotonyl	-10.3371626342377	68.026216
ITGKNQVTATK	3	3	377.972466666667	2.88764858376729	367.0962	6.34779959040927	369.541492887016	0.255824750949406	365.603511409087	0.909124063975238	614.848427	580.83532	39.0686666666667	14.9213333333333	38.9738888888889	0.0650438598462913	14.0576666666667	0.556761568756722	2	_ITGK(Crotonyl)NQVTATK_	Crotonyl	3.93798147792978	68.026214
ITLSKHQNVQLPR	2	3	452.09485	5.30916984518293	436.3658	9.0870162297643	443.040879059585	1.15835056953769	434.859284248559	3.12783068668637	801.459739	767.446631	63.5805	41.9776666666667	63.3448333333333	0.419785725764417	41.114	0.202416512282092	2	_ITLSK(Crotonyl)HQNVQLPR_	Crotonyl	8.18159481102583	68.026216
IVFSGNLFQHQEDSKK	2	3	512.6151	4.48843100425973	494.6059	8.88561081580779	503.029327514576	1.0918831685936	493.085874605875	3.30302705060423	972.99434	938.981232	73.7515	59.5853333333333	73.8003333333333	0.123979388968027	58.7216666666667	0.140660742371298	2	_IVFSGNLFQHQEDSK(Crotonyl)K_	Crotonyl	9.94345290870092	68.026216
IVSGKDYNVTANSK	3	3	423.679266666667	3.23680006230435	407.460333333333	8.01883346212736	415.257063071916	1.12423052957138	405.961989563212	2.58836381933617	782.404295	748.391187	51.8936666666667	29.6256666666667	51.7988888888889	0.0452368253790002	28.762	0.182767915978466	2	_IVSGK(Crotonyl)DYNVTANSK_	Crotonyl	9.29507350870415	68.0262160000002
KFGVLSDNFK	3	3	384.902233333333	2.74336482140698	369.984766666667	6.51976810502744	376.468568028749	0.801058742681793	368.490973446894	1.4898314289861	611.826963	577.813856	80.0253333333333	55.8716666666667	79.9305555555556	0.0454194443595008	55.008	0.170670572871963	2	_K(Crotonyl)FGVLSDNFK_	Crotonyl	7.97759458185533	68.026214
KYEEIDNAPEER	3	3	422.247766666667	3.29691230143197	402.507266666667	7.16043323363423	413.825654284768	0.550464194115837	401.010580403015	1.23329293949619	780.86246	746.849352	48.783	30.3706666666667	48.6882222222222	0.128845442869151	29.507	0.218263856630252	2	_K(Crotonyl)YEEIDNAPEER_	Crotonyl	12.8150738817532	68.0262160000002
LAEEENKAK	3	3	359.850766666667	3.29100006127823	349.973533333333	4.82619653799277	351.412908242368	1.14046244378714	348.482218998773	1.18011363408291	550.285128	516.272021	29.406	12.089	29.3112222222222	0.853714519896135	11.2253333333333	0.893505145169544	2	_LAEEENK(Crotonyl)AK_	Crotonyl	2.93068924359454	68.026214
LDEKENLSAK	3	3	379.112733333333	2.88742180904235	365.358333333333	6.89090841640878	370.68017608189	0.256459825582748	363.865811636049	1.44967388482113	607.816793	573.803685	46.6116666666667	23.1773333333333	46.5168888888889	0.126404260359513	22.3136666666667	0.242658424768463	2	_LDEK(Crotonyl)ENLSAK_	Crotonyl	6.81436444584182	68.026216
LDHLAEKFR	3	3	386.449566666667	2.26896790707435	366.853633333333	6.45866034432324	378.013041266031	0.889247655087964	365.360124253084	1.51748187430935	598.824755	564.811648	59.994	33.9803333333333	59.8992222222222	0.227138316483187	33.1166666666667	0.228600330514002	2	_LDHLAEK(Crotonyl)FR_	Crotonyl	12.6529170129474	68.026214
LEEVTGKLQVAR	3	3	407.135133333333	2.50217833164094	401.850566666667	10.1353254710114	398.708785939922	0.788912267557475	400.351281746573	5.27337427855624	705.901191	671.888084	71.1923333333333	46.4493333333333	71.0975555555556	0.0507108725284068	45.5856666666667	0.0486358349824965	2	_LEEVTGK(Crotonyl)LQVAR_	Crotonyl	-1.64249580665194	68.026214
LEKTIDDLEEK	3	3	417.628066666667	3.24430006216031	405.4446	7.77697776710208	409.197891020985	1.12640906822603	403.943987477012	1.88468534610355	700.861397	666.84829	67.7446666666667	40.8306666666667	67.6498888888889	0.0562201361053481	39.967	0.0323796918522177	2	_LEK(Crotonyl)TIDDLEEK_	Crotonyl	5.25390354397274	68.026214
LEQVEKELLR	3	3	397.623966666667	2.73390103941844	385.005466666667	6.37122987839345	389.194619501466	0.803094265585117	383.509629128516	1.53188474689845	662.877185	628.864077	74.7826666666667	50.94	74.6878888888889	0.0841172021866142	50.0763333333333	0.0254383787044506	2	_LEQVEK(Crotonyl)ELLR_	Crotonyl	5.68499037295021	68.0262160000002
LGNDFHTNKR	3	3	387.648233333333	1.88608785938866	370.889633333333	6.53796451683039	379.217667037933	1.31531312974762	369.396821511742	1.48111625350204	635.320368	601.307261	38.738	17.2736666666667	38.6432222222222	0.196780287329506	16.41	0.52986235109801	2	_LGNDFHTNK(Crotonyl)R_	Crotonyl	9.82084552619091	68.026214
LLEEEDSKLK	3	3	395.258766666667	2.87663092233491	383.772733333333	6.1595422397556	386.826013821467	0.265361162242226	382.275894980241	0.339285992680045	636.340101	602.326993	60.396	35.97	60.3012222222222	0.329002758065662	35.1063333333333	0.118482535046778	2	_LLEEEDSK(Crotonyl)LK_	Crotonyl	4.55011884122649	68.026216
LLEEEIQAPTSSKR	3	3	439.951933333333	3.77440753275706	433.3728	8.48613211245264	431.52991246831	1.1322006466889	431.868315139832	2.52970164085694	834.943784	800.930677	66.293	48.931	66.1982222222222	0.101642255721468	48.0673333333333	0.0211765068990251	2	_LLEEEIQAPTSSK(Crotonyl)R_	Crotonyl	-0.338402671522374	68.0262140000002
LLEQKTQESQK	3	3	406.804866666667	3.25130006202646	396.207333333333	7.52139022809836	398.377981842546	1.12840286516736	394.709612142706	1.55540476103363	700.375006	666.361899	43.5723333333333	17.5586666666667	43.4775555555556	0.134150137007982	16.695	0.401869105279044	2	_LLEQK(Crotonyl)TQESQK_	Crotonyl	3.66836969984018	68.026214
LLFSNTAAQKLR	3	3	412.857333333333	3.30592470019107	418.122066666667	8.08837354499244	404.430549033545	0.553287086076515	416.618040472816	2.14914565552111	715.411726	681.398618	82.2286666666667	56.5976666666667	82.1338888888889	0.130432755486127	55.734	0.0916157434311612	2	_LLFSNTAAQK(Crotonyl)LR_	Crotonyl	-12.1874914392713	68.026216
LLIVSTTPYSEKDTK	3	3	466.9008	4.3179532790432	461.228633333333	8.7572972567644	458.474859854379	1.41943197985746	459.71659458309	2.84640301334731	881.977293	847.964185	79.183	59.76	79.0882222222222	0.0680010893158945	58.8963333333333	0.122523920567011	2	_LLIVSTTPYSEK(Crotonyl)DTK_	Crotonyl	-1.24173472871121	68.026216
LLLPGELAKHAVSEGTK	1	3	500.1254	0	482.694133333333	8.94177346074776	492.94051371876	0	481.176423582004	3.17355824521807	916.019826	882.006719	85.463	64.387	85.65	0	63.5233333333333	0.108812274634398	2	_LLLPGELAK(Crotonyl)HAVSEGTK_	Crotonyl	11.7640901367561	68.026214
LQAAYAGDKADDIQK	3	3	444.952566666667	2.84038412953835	431.245333333333	8.42998881632315	436.529194614202	0.292773139386354	429.741415575074	2.47570907085599	837.920309	803.907202	57.687	35.8666666666667	57.5922222222222	0.0275284364760266	35.003	0.160337491283577	2	_LQAAYAGDK(Crotonyl)ADDIQK_	Crotonyl	6.78777903912811	68.026214
LQDVSGQLSSSKK	3	3	410.652033333333	2.25339544761529	404.5889	7.26389731204951	402.226937206798	0.898415493886454	403.089465583372	1.54152011657869	722.885738	688.87263	50.8243333333333	29.8913333333333	50.7295555555556	0.045697475414498	29.0276666666667	0.185040836333799	2	_LQDVSGQLSSSK(Crotonyl)K_	Crotonyl	-0.862528376574176	68.026216
LQEKVESAQSEQK	3	3	427.973766666667	3.88610482402796	417.724566666667	8.08066583972714	419.550592193964	0.850125707908214	416.223274724067	2.1471092360398	786.399209	752.386102	38.777	19.127	38.6822222222222	0.0644914579471428	18.2633333333333	0.368020077954693	2	_LQEK(Crotonyl)VESAQSEQK_	Crotonyl	3.32731746989725	68.026214
LQLEIDQKK	1	3	372.6734	0	367.9703	5.43840504284115	366.556044624877	0	366.475967853969	1.6233529735683	591.840071	557.826963	67.241	43.2866666666667	66.859	0	42.423	0.0808585871204227	2	_LQLEIDQK(Crotonyl)K_	Crotonyl	0.0800767709076808	68.026216
LTEKELAEAASK	3	3	403.313733333333	1.65723394948733	389.1993	6.83940048761586	394.885000286153	2.44425616999707	387.702872709051	0.999876867234021	679.364107	645.351	60.7913333333333	40.6943333333333	60.6965555555556	0.17099588472415	39.8306666666667	0.363783055008218	2	_LTEK(Crotonyl)ELAEAASK_	Crotonyl	7.1821275771016	68.026214
LTSLNVKYNNDK	3	3	422.819033333333	3.23920005145304	410.5419	7.90138657262128	414.391914951498	1.12502763095219	409.041295774493	1.98866492422327	738.888281	704.875173	60.9533333333333	39.1	60.8585555555556	0.0209505590838523	38.2363333333333	0.116619514280894	2	_LTSLNVK(Crotonyl)YNNDK_	Crotonyl	5.35061917700506	68.026216
PANEKATDDYHYEK	2	3	449.62615	0.758230601466364	418.041766666667	8.60521015683715	442.9827616932	0.00940754212742361	416.542985415055	2.64896780948849	874.891748	840.878641	37.975	20.4036666666667	37.8775	0.392444263558539	19.54	0.458457680101933	2	_PANEK(Crotonyl)ATDDYHYEK_	Crotonyl	26.439776278145	68.026214
PASGAGAGAGAGKR	3	3	373.3512	8.05306982709079	379.787966666667	7.12913419451011	364.918777574438	9.91719220871727	378.290252325212	1.19904942251379	598.312543	564.299436	24.598	11.2726666666667	24.5032222222222	0.779863330856644	10.409	0.761317352430059	2	_PASGAGAGAGAGK(Crotonyl)R_	Crotonyl	-13.3714747507739	68.026214
PSKGPLQSVQVFGR	3	3	418.272166666667	3.24020006223894	408.857433333333	6.26443744827365	409.851776513912	1.12524200034512	407.358882451676	0.359709895967418	784.43319	750.420082	83.7453333333333	61.2763333333333	83.6505555555556	0.256654617321787	60.4126666666667	0.084833824491048	2	_PSK(Crotonyl)GPLQSVQVFGR_	Crotonyl	2.49289406223556	68.026216
PSVGSQSNQAGQGKR	2	3	429.5979	3.81003275838934	424.095033333333	8.2423938769834	420.019326896444	0.407954222455782	422.591674956313	2.29457107710914	784.892417	750.87931	27.947	13.126	27.9958333333333	0.0143778378841239	12.2623333333333	0.645045045799992	2	_PSVGSQSNQAGQGK(Crotonyl)R_	Crotonyl	-2.5723480598698	68.026214
PSVSTKLISK	3	3	365.5853	2.75660352063912	362.095366666667	5.1815583566465	357.148643861258	0.797818693266062	360.601147502729	1.26348692766808	564.337164	530.324057	61.0826666666667	37.2663333333333	60.9878888888889	0.0546598911790351	36.4026666666667	0.10731935726813	2	_PSVSTK(Crotonyl)LISK_	Crotonyl	-3.45250364147097	68.026214
SDDESSQKDIK	3	3	387.852566666667	2.73928526505242	373.9632	6.99881812951301	379.425920103361	0.801095545883684	372.470718354794	1.10718700022746	660.301704	626.288596	32.8796666666667	12.3096666666667	32.7848888888889	0.141067491070897	11.446	0.688109568148692	2	_SDDESSQK(Crotonyl)DIK_	Crotonyl	6.95520174856711	68.026216
SDSGKPYYYNSQTK	3	2	434.139366666667	2.84601579463877	417.6003	11.4100164425824	425.720850454155	0.286828064839675	416.139108241037	2.98329248216356	853.388842	819.375734	51.0573333333333	26.2505	50.9625555555556	0.0394579006781406	25.654	0.44217744050199	2	_SDSGK(Crotonyl)PYYYNSQTK_	Crotonyl	9.58174221311867	68.026216
SEASSEFAKK	3	3	363.6677	3.3465568708749	353.3645	5.43838254998674	355.234142499846	0.568286988543701	351.873871567237	0.553316480870932	576.282586	542.269478	41.7773333333333	16.9106666666667	41.6825555555556	0.0169487244139295	16.047	0.549801883509972	2	_SEASSEFAK(Crotonyl)K_	Crotonyl	3.36027093260839	68.026216
SGFGKFER	3	3	346.0176	1.90768075945635	341.0513	3.01074725608114	337.571570041615	1.30458538407576	339.558555973406	2.99928316130721	498.250892	464.237784	62.1846666666667	31.6603333333333	62.0898888888889	0.0897832781593367	30.7966666666667	0.261565373175514	2	_SGFGK(Crotonyl)FER_	Crotonyl	-1.98698593179063	68.0262160000001
SGKFTQQDIDEAK	3	3	427.704966666667	3.29380269951517	414.274666666667	8.05654609391231	419.279853684053	0.54914680734595	412.773816143236	2.29286213385192	767.872827	733.85972	55.2183333333333	30.494	55.1235555555556	0.0142569021620813	29.6303333333333	0.280193583874517	2	_SGK(Crotonyl)FTQQDIDEAK_	Crotonyl	6.50603754081692	68.026214
SGNLTEDDKHNNAK	1	3	433.2701	0	414.084266666667	7.45102834267414	426.097162583347	0	412.584733375672	1.49495205603469	805.87389	771.860783	25.933	11.7716666666667	26.12	0	10.908	0.717341000578604	2	_SGNLTEDDK(Crotonyl)HNNAK_	Crotonyl	13.5124292076745	68.026214
SITHSTVGSKGEK	3	3	411.138666666667	6.76041874023594	405.812466666667	7.75989395567578	402.710376773943	8.59801095408045	404.311592963281	1.78955764258148	699.864805	665.851698	27.7803333333333	12.53	27.6855555555556	3.51849431707077	11.6663333333333	0.716901046945193	2	_SITHSTVGSK(Crotonyl)GEK_	Crotonyl	-1.60121618933846	68.026214
SKHLQEQLNELK	3	3	430.2203	2.85102382838164	412.851933333333	7.46041525676241	421.794469401655	0.284532955542206	411.351569703092	1.65391886680027	767.91483	733.901722	56.877	34.2463333333333	56.7822222222222	0.303823108866792	33.3826666666667	0.250575559684322	2	_SK(Crotonyl)HLQEQLNELK_	Crotonyl	10.4428996985639	68.0262160000002
SKLLFSNTAAQK	3	3	410.4865	2.50116796916959	395.245266666667	11.6138372583455	402.056846553742	0.790490941703632	393.74730827295	6.05407143042818	688.382634	654.369527	70.6416666666667	40.9796666666667	70.5468888888889	0.0960349087764682	40.116	0.070713820745625	2	_SK(Crotonyl)LLFSNTAAQK_	Crotonyl	8.30953828079203	68.0262140000002
SLEEEGAAHSGKR	2	3	429.93855	2.28784399052908	401.065266666667	7.67350558241363	420.351251416165	1.11643522477423	399.56686269465	1.80650973482315	719.849687	685.836579	30.28	14.6036666666667	30.3288333333333	0.0143778378841239	13.74	0.579053346227944	2	_SLEEEGAAHSGK(Crotonyl)R_	Crotonyl	20.7843887215145	68.026216
SLFFGGKGAPLQR	3	3	412.452833333333	3.47813301834954	410.234266666667	5.87425991451972	404.027104942796	0.349843562479303	408.733019982557	1.11833713903788	723.398618	689.385511	88.4826666666667	63.519	88.3878888888889	0.16501526304266	62.6553333333333	0.0956910538022143	2	_SLFFGGK(Crotonyl)GAPLQR_	Crotonyl	-4.70591503976129	68.0262140000002
SLGEPAAGEGSAKR	3	3	395.599466666667	2.26084940969834	398.6932	7.06477490370357	387.175964402079	0.892035631366216	397.194601964427	1.15166220608247	699.354605	665.341498	41.933	22.5163333333333	41.8382222222222	0.0859019682437375	21.6526666666667	0.307219971862364	2	_SLGEPAAGEGSAK(Crotonyl)R_	Crotonyl	-10.0186375623477	68.026214
SLKLNTAEDAK	3	3	386.598333333333	2.88194131850969	374.1417	5.55862242736456	378.167136076046	0.260585075473454	372.64756333178	1.47403702652517	629.337892	595.324785	52.101	30.105	52.0062222222222	0.119165773112421	29.2413333333333	0.199604052508405	2	_SLK(Crotonyl)LNTAEDAK_	Crotonyl	5.5195727442661	68.026214
SNEEGSEEKGPEVR	3	3	414.925433333333	2.85831854476253	398.8213	6.5327238890068	406.508542200549	0.276076085276908	397.326489934642	0.57367502313776	807.865731	773.852623	38.4073333333333	18.991	38.3125555555556	0.0387374830441092	18.1273333333333	0.345312579813968	2	_SNEEGSEEK(Crotonyl)GPEVR_	Crotonyl	9.18205226590777	68.026216
SPDEAYAIAKK	3	3	384.772466666667	2.74240454042313	372.708766666667	5.98655058972472	376.342122987471	0.800789689925766	371.215180330736	1.07698184005751	630.82716	596.814053	56.4296666666667	31.6346666666667	56.3348888888889	0.0346126716252458	30.771	0.301375918819745	2	_SPDEAYAIAK(Crotonyl)K_	Crotonyl	5.12694265673491	68.0262140000002
SPSDSGYSYETIGKTTK	3	3	463.8091	3.8522681098283	442.749966666667	8.22800100530702	455.388841342037	0.823376185688466	441.245119351553	2.28799341762315	944.944178	910.931071	60.4866666666667	41.2323333333333	60.3918888888889	0.00600308562632772	40.3686666666667	0.24162045535187	2	_SPSDSGYSYETIGK(Crotonyl)TTK_	Crotonyl	14.143721990484	68.026214
SSFAYKDQNENR	3	3	411.885	2.86160683358144	419.946666666667	7.08542991944267	403.464378095535	0.274470991673016	418.443856967234	1.16699911048827	763.847144	729.834037	47.992	22.769	47.8972222222222	0.0387790512366462	21.9053333333333	0.435348646999673	2	_SSFAYK(Crotonyl)DQNENR_	Crotonyl	-14.9794788716994	68.026214
SSGPGGQNVNKVNSK	3	3	415.815633333333	2.72005305891878	402.9182	7.71859496475881	407.394484805509	1.41432682585456	401.42102279789	1.84327099999893	770.889343	736.876236	34.9016666666667	15.6533333333333	34.8068888888889	0.309678925723141	14.7896666666667	0.520650341186654	2	_SSGPGGQNVNK(Crotonyl)VNSK_	Crotonyl	5.97346200761876	68.0262140000002
STGLELETPSLVPVKK	1	3	444.7643	0	459.079633333333	10.0561473688154	437.594109402758	0	457.568485831515	5.1747579143568	883.500935	849.487827	94.465	74.6263333333333	94.652	0	73.7626666666667	0.102802939862849	2	_STGLELETPSLVPVK(Crotonyl)K_	Crotonyl	-19.9743764287566	68.026216
TEVLSPNSKVESK	3	3	426.392966666667	2.71502645352367	420.079066666667	8.13864283301173	417.965500617883	0.808351669057988	418.575531729977	2.19642956007191	743.393396	709.380288	55.3606666666667	31.1096666666667	55.2658888888889	0.0625622652805749	30.246	0.161750150266118	2	_TEVLSPNSK(Crotonyl)VESK_	Crotonyl	-0.610031112094816	68.0262160000002
TLDEILQEKK	3	3	390.1391	2.7388812843933	376.9229	6.07508655329289	381.709027934356	0.801754396561878	375.428593299639	1.01208680413304	642.855918	608.84281	76.422	49.9873333333333	76.3272222222222	0.0739536892125649	49.1236666666667	0.0567753859030894	2	_TLDEILQEK(Crotonyl)K_	Crotonyl	6.28043463471681	68.026216
TLQKQSVVYGGK	3	3	405.067633333333	2.72872211178299	391.644033333333	7.45497437710777	396.639568685938	0.804374186309237	390.147237348249	1.65567929405652	688.382634	654.369527	57.2333333333333	27.9603333333333	57.1385555555556	0.0169487244139295	27.0966666666667	0.228380043883973	2	_TLQK(Crotonyl)QSVVYGGK_	Crotonyl	6.49233133768843	68.0262140000002
TPNLYIYSKK	1	3	397.3576	0	382.617966666667	6.7768516734051	385.359959725823	0	381.122087349191	1.42944878730549	647.855721	613.842613	72.382	47.1293333333333	72.2926666666667	0	46.2656666666667	0.198074340701779	2	_TPNLYIYSK(Crotonyl)K_	Crotonyl	4.23787237663191	68.026216
TQAYQDQKPGTSGLR	3	3	438.7722	6.29563430243532	427.2599	7.28260838710965	430.352703666223	3.16833899832885	425.757751477643	1.36936196401838	859.428832	825.415725	51.343	28.4913333333333	51.2482222222222	0.0354562850302771	27.6276666666667	0.255208629251532	2	_TQAYQDQK(Crotonyl)PGTSGLR_	Crotonyl	4.59495218857955	68.0262140000002
TTEETSKPK	3	3	354.768266666667	9.33630782340283	342.799033333333	5.20677892975429	346.33084006868	11.2204824837561	341.309608349632	0.820066538636165	544.777136	510.764029	26.2056666666667	7.97866666666667	26.1108888888889	2.15459896586435	7.115	1.27109866170089	2	_TTEETSK(Crotonyl)PK_	Crotonyl	5.02123171904776	68.0262140000001
TTGFYSGFSEVAEKR	2	3	448.02125	1.51695617767951	455.678766666667	9.13230118663052	441.378400235185	0.76791516817033	454.168484603733	3.24259919821529	873.920309	839.907202	81.5525	60.9396666666667	81.455	0.158391918985789	60.076	0.147169214775981	2	_TTGFYSGFSEVAEK(Crotonyl)R_	Crotonyl	-12.7900843685475	68.026214
TVSKVDDFLANEAK	3	3	429.693	3.29110770562132	421.5253	7.64358495929755	421.271106310028	0.5484713049673	420.023374260096	1.6818655144783	802.911953	768.898845	82.6566666666667	55.6383333333333	82.5618888888889	0.200455407436098	54.7746666666667	0.0793186260877284	2	_TVSK(Crotonyl)VDDFLANEAK_	Crotonyl	1.24773204993187	68.026216
VDIDAPDVSIEGPDAKLK	2	3	480.76705	4.51706882889779	461.904266666667	8.78137406180454	471.190994058528	1.12066178784241	460.394281804426	2.87734573552562	975.506945	941.493838	87.6615	70.3296666666667	87.7103333333333	0.0278128667266697	69.466	0.204105637137021	2	_VDIDAPDVSIEGPDAK(Crotonyl)LK_	Crotonyl	10.7967122541021	68.026214
VDIDVPDVNIEGPDAKLK	1	3	494.4937	0	471.9173	8.26815418095237	487.315636555951	0	470.404760275431	2.91031831767253	1003.02804	969.014938	95.398	78.664	95.585	0	77.8003333333333	0.263542743739568	2	_VDIDVPDVNIEGPDAK(Crotonyl)LK_	Crotonyl	16.9108762805201	68.026204
VDVEVPDVSLEGPEGKLK	2	3	478.5892	4.51855375313827	463.237333333333	8.82130024278357	469.014777316045	1.1225454581901	461.727152035082	2.90600491602577	989.522595	955.509488	93.7375	76.227	93.7863333333333	0.0419550023503978	75.3633333333333	0.240430401109716	2	_VDVEVPDVSLEGPEGK(Crotonyl)LK_	Crotonyl	7.28762528096269	68.026214
VETTVTSLKTK	3	3	398.147666666667	2.26202635778926	380.906366666667	6.64878823270327	389.714238092361	0.893831102027862	379.410516153578	0.916780624900472	637.863743	603.850635	57.5643333333333	32.1723333333333	57.4695555555556	0.0345773421851985	31.3086666666667	0.132547266202583	2	_VETTVTSLK(Crotonyl)TK_	Crotonyl	10.3037219387834	68.026216
VFIGNLNTLVVKK	3	3	422.005266666667	3.46994628248524	423.1663	7.16768485844628	413.580663966824	0.343143218014402	421.662306068785	1.23413612860358	756.961052	722.947944	97.2846666666667	75.1966666666667	97.1898888888889	0.378125248699031	74.333	0.188964135339086	2	_VFIGNLNTLVVK(Crotonyl)K_	Crotonyl	-8.08164210196145	68.026216
VFSIISSEKELK	3	3	421.097333333333	3.47208240445606	414.519466666667	7.45887879800534	412.669112939734	0.344093433378139	413.016988519648	1.49651828150049	724.405775	690.392667	86.3826666666667	62.268	86.2878888888889	0.165015263042658	61.4043333333333	0.066237787134266	2	_VFSIISSEK(Crotonyl)ELK_	Crotonyl	-0.347875579913818	68.026216
VGEFSGANKEK	3	3	379.410866666667	2.74598077439252	376.398	5.98771033618028	370.979896267493	0.799867215996378	374.902475913083	0.397156586847522	617.309135	583.296027	43.3	19.354	43.2052222222222	0.0641234342094581	18.4903333333333	0.397464603595228	2	_VGEFSGANK(Crotonyl)EK_	Crotonyl	-3.92257964559013	68.026216
VGIDTPDIDIHGPEGKLK	1	3	504.0965	0	462.5571	8.31413444141962	496.914774129514	0	461.047163684362	2.50128980007974	986.52293	952.509822	81.031	64.99	81.218	0	64.1263333333333	0.138035422184946	2	_VGIDTPDIDIHGPEGK(Crotonyl)LK_	Crotonyl	35.8676104451516	68.026216
VGLQVVAVKAPGFGDNR	3	3	458.2815	4.05085778693846	463.9487	8.35236190726911	449.859486842856	0.934924608307647	462.436322602878	2.53791795011249	897.996685	863.983578	92.7593333333333	73.4986666666667	92.6645555555556	0.197233176534599	72.635	0.129023684302969	2	_VGLQVVAVK(Crotonyl)APGFGDNR_	Crotonyl	-12.5768357600219	68.026214
VGTASVLQPVKK	3	3	395.545333333333	2.73571564555481	401.5177	6.62647933747628	387.114344793586	0.802829874659121	400.01582191475	0.897760134533699	647.890095	613.876988	64.6213333333333	40.001	64.5265555555555	0.010178044635023	39.1373333333333	0.0179752916836145	2	_VGTASVLQPVK(Crotonyl)K_	Crotonyl	-12.901477121164	68.026214
VGVEVPDVNIEGPEGKLK	3	3	470.8249	4.31107457601933	457.715733333333	8.65741412451395	462.404634816682	1.41495934835893	456.207056228347	2.74558074179497	974.025305	940.012198	91.444	73.596	91.3492222222222	0.211736821269899	72.7323333333333	0.2291770300687	2	_VGVEVPDVNIEGPEGK(Crotonyl)LK_	Crotonyl	6.19757858833555	68.026214
VLDSGAPIKIPVGPETLGR	3	3	478.929033333333	3.73973953950449	487.243033333333	8.6404342080322	470.507560821578	1.11100003803688	485.725618385856	3.04599988595764	994.064765	960.051657	98.9473333333333	82.8826666666667	98.8525555555556	0.232606088898364	82.019	0.233909051651372	2	_VLDSGAPIK(Crotonyl)IPVGPETLGR_	Crotonyl	-15.2180575642772	68.026216
VLTANSNPSSPSAAKR	3	3	442.1033	3.7728034523415	433.016866666667	7.95210671730036	433.68066282326	1.1310265666604	431.512421967192	1.9964617841342	834.4392	800.426093	44.9073333333333	26.0613333333333	44.8125555555556	0.0345773421851985	25.1976666666667	0.282614185379605	2	_VLTANSNPSSPSAAK(Crotonyl)R_	Crotonyl	2.1682408560676	68.026214
VNALKNLQVK	3	3	385.0028	2.74406682681016	371.8822	5.96832001236527	376.566576913276	0.801267288309452	370.386994389813	1.09519603784745	597.86388	563.850773	67.829	42.5736666666667	67.7342222222222	0.176071429108042	41.71	0.0724760496838642	2	_VNALK(Crotonyl)NLQVK_	Crotonyl	6.17958252346335	68.026214
VNIGQGSHPQKVK	3	3	439.0361	3.88039140938128	418.391833333333	8.08555827654055	430.602958342913	0.843292606654759	416.888440385923	2.12536002357638	730.404432	696.391325	37.6686666666667	19.5613333333333	37.5738888888889	0.333955641321376	18.6976666666667	0.45709383913785	2	_VNIGQGSHPQK(Crotonyl)VK_	Crotonyl	13.7145179569904	68.026214
VNVEAPDVNLEGLGGKLK	1	3	466.9594	0	456.022666666667	8.66384961569242	459.787513627093	0	454.514284887753	2.87401831852871	960.525473	926.512365	95.689	76.3696666666667	95.876	0	75.506	0.284711745064686	2	_VNVEAPDVNLEGLGGK(Crotonyl)LK_	Crotonyl	5.2732287393402	68.026216
VPTTEKPTVTVNFR	3	2	436.035666666667	3.28601232093449	428.7138	11.0820603174681	427.614365894351	0.546531366975656	427.248545859621	2.65334680482055	828.951412	794.938305	77.945	53.615	77.8502222222222	0.229814014980554	53.0185	0.208125095929246	2	_VPTTEK(Crotonyl)PTVTVNFR_	Crotonyl	0.36582003473012	68.026214
VSPASSVDSNIPSSQGYKK	3	3	473.194266666667	3.84300461141192	471.203133333333	8.67938070390587	464.775677345995	0.816181209259799	469.691055489731	3.08413615743255	1010.0051	975.991994	59.229	42.716	59.1342222222222	0.015312788168112	41.8523333333333	0.202986315904412	2	_VSPASSVDSNIPSSQGYK(Crotonyl)K_	Crotonyl	-4.91537814373544	68.026212
VTLEVGKVIQQGR	3	3	420.971966666667	2.71778811229525	429.9529	8.39637768564515	412.546759874517	0.807249452011086	428.446510880207	2.45225478723096	747.935565	713.922458	78.794	58.1076666666667	78.6992222222222	0.278012856084304	57.244	0.110312183269929	2	_VTLEVGK(Crotonyl)VIQQGR_	Crotonyl	-15.8997510056902	68.026214
VYIASSSGSTAIKK	3	3	427.487733333333	2.71457610932781	427.859533333333	7.83062859694757	419.059565655969	0.808673015965284	426.353454287256	1.92551211165988	740.406306	706.393199	55.5096666666667	34.039	55.4148888888889	0.0615876370470341	33.1753333333333	0.140835996030055	2	_VYIASSSGSTAIK(Crotonyl)K_	Crotonyl	-7.29388863128793	68.026214
AAQASDLEKIHLDEK	3	3	511.6088	2.51049863772119	508.215566666667	4.05138246075749	499.023614266008	2.2487932192073	506.001101276887	5.52974549928716	579.300219	556.624814	64.511	47.2136666666667	64.4162222222222	0.332975196495903	46.35	0.282156182124569	3	_AAQASDLEK(Crotonyl)IHLDEK_	Crotonyl	-6.97748701087875	68.0262149999999
AGQKLIDVNHYAK	3	3	497.895933333333	3.43122609329861	476.869066666667	4.75308406861623	485.299147774923	1.29571425801144	474.659548402644	4.51252537432208	508.943819	486.268414	60.033	38.8733333333333	59.9382222222222	0.278012856084303	38.0096666666667	0.160995169009646	3	_AGQK(Crotonyl)LIDVNHYAK_	Crotonyl	10.6395993722782	68.026215
ANEKTESSSAQQVAVSR	3	3	549.571266666667	4.11352071264182	499.958666666667	19.6266752676895	536.981868328921	2.11678791482152	497.749095907296	27.3118764099283	620.641304	597.965899	41.609	23.482	41.5142222222222	0.0729416306472683	22.6183333333333	0.325706582337199	3	_ANEK(Crotonyl)TESSSAQQVAVSR_	Crotonyl	39.2327724216248	68.0262149999999
ANLEKAQAELVGTADEATR	2	3	592.073	4.59350707194408	521.591133333333	6.48431283200721	577.752118288864	0.498516039458017	519.377824252722	2.76511467712615	685.683281	663.007876	77.9895	59.313	78.0383333333333	0.0688250600354944	58.4493333333333	0.0598451706025195	3	_ANLEK(Crotonyl)AQAELVGTADEATR_	Crotonyl	58.3742940361426	68.0262149999999
ASDTSSETVFGKR	3	3	491.518566666667	3.43574971488514	479.8361	5.51243611210143	478.917317033542	1.29343724091361	477.623539057096	3.55796121981037	484.903689	462.228284	57.648	31.44	57.5532222222222	0.0970162262106072	30.5763333333333	0.216818152171613	3	_ASDTSSETVFGK(Crotonyl)R_	Crotonyl	1.29377797644634	68.026215
ATVASSTQKFQDLGVK	2	3	508.5671	3.48773348752451	488.187166666667	5.67281264394775	494.253072041589	1.60992265665261	485.97921955738	5.03991568227742	583.312348	560.636943	77.426	50.739	77.4748333333333	0.0695321668166742	49.8753333333333	0.0879854785998514	3	_ATVASSTQK(Crotonyl)FQDLGVK_	Crotonyl	8.27385248420882	68.0262150000002
DAEAAEATAEGALKAEK	3	3	558.016566666667	3.40005714706875	546.469466666667	6.18660785918529	545.417352240627	1.32059988675654	544.243222856178	2.85615012205611	581.619618	558.944213	66.9346666666667	51.5556666666667	66.8398888888889	0.0265211306389948	50.692	0.257354705502825	3	_DAEAAEATAEGALK(Crotonyl)AEK_	Crotonyl	1.17412938444897	68.0262149999999
DAIHFYNKSLAEHR	3	3	522.480633333333	3.28190002488397	503.8449	5.2546673310496	509.894177084481	1.96957216585194	501.632484596241	3.84614124478251	590.297032	567.621627	65.308	43.0856666666667	65.2132222222222	0.436147316260783	42.222	0.307989357680496	3	_DAIHFYNK(Crotonyl)SLAEHR_	Crotonyl	8.26169248823959	68.0262149999999
DASTLQSQKAEGTGDAK	2	3	527.38845	2.31909811025747	497.388133333333	9.39496478191023	513.070467676175	2.77760060688214	495.177857791518	2.45476870855168	592.286639	569.611234	44.2585	21.4533333333333	44.3073333333333	0.0400693842672414	20.5896666666667	0.286910167900069	3	_DASTLQSQK(Crotonyl)AEGTGDAK_	Crotonyl	17.8926098846575	68.0262150000002
DDSFLGKLGGTLAR	1	3	503.4103	0	477.4646	6.23317247715801	492.686716412808	0	475.254675658235	2.73516942420144	506.603462	483.928057	101.79	81.5153333333333	101.977	0	80.6516666666667	0.108224047440688	3	_DDSFLGK(Crotonyl)LGGTLAR_	Crotonyl	17.4320407545735	68.0262149999999
DESFLGKLGGTLAR	1	3	509.9547	0	477.421366666667	6.23262179931795	492.014380487716	0	475.211856916262	2.73492299524485	511.275346	488.599941	101.71	80.2773333333333	101.620666666667	0	79.4136666666667	0.111937978859326	3	_DESFLGK(Crotonyl)LGGTLAR_	Crotonyl	16.8025235714547	68.026215
DFDTALKHYDK	3	3	478.9552	2.86403261329196	449.990733333333	5.70418156472367	466.354819149786	1.93586406871097	447.786708955206	3.33950841494514	474.229625	451.55422	65.898	44.5176666666667	65.8032222222222	0.116612527120721	43.654	0.25086605545147	3	_DFDTALK(Crotonyl)HYDK_	Crotonyl	18.5681101945808	68.026215
DSINFLDHINGKK	1	3	478.5193	0	462.072833333333	5.10258828569711	467.807226866812	0	459.869120096587	3.8404198986958	523.607095	500.93169	79.32	60.11	79.507	0	59.2463333333333	0.156734736985069	3	_DSINFLDHINGK(Crotonyl)K_	Crotonyl	7.93810677022572	68.0262149999999
DSSPTTNSKLSALQR	3	3	512.3093	3.42180255274904	487.848133333333	4.95026648205258	499.719557809561	1.30113515310788	485.63874073914	4.23909223077538	558.288202	535.612797	70	39.8583333333333	69.9052222222222	0.164187336544209	38.9946666666667	0.233912614262486	3	_DSSPTTNSK(Crotonyl)LSALQR_	Crotonyl	14.080817070421	68.0262149999999
DTPTSAGPNSFNKGK	1	3	480.1186	0	467.9747	3.69619440370769	462.194036197748	0	465.769654915826	5.39989892934483	530.258243	507.582838	51.658	28.809	51.5686666666667	0	27.9453333333333	0.214588236189945	3	_DTPTSAGPNSFNK(Crotonyl)GK_	Crotonyl	-3.57561871807741	68.026215
DVNAAIAAIKTK	2	2	477.7933	9.36661926630948	459.735	4.83717606874094	463.442581215077	4.25254472084317	461.974150963621	1.62144441291583	428.25036	405.574955	81.946	56.5545	81.9948333333333	2.33604510277996	55.3361666666667	0.0775460436701265	3	_DVNAAIAAIK(Crotonyl)TK_	Crotonyl	1.46843025145625	68.026215
DYSAPVNFISAGLKK	3	3	538.5537	3.40993705660384	514.894633333333	6.23442578697777	525.956114571335	1.31251087604165	512.676906842645	2.72206541571722	559.966401	537.290996	99.2323333333333	79.571	99.1375555555556	0.16579583607334	78.7073333333333	0.224455142759327	3	_DYSAPVNFISAGLK(Crotonyl)K_	Crotonyl	13.2792077286907	68.0262150000002
FDDTNPEKEEAK	1	3	457.2196	0	503.589466666667	6.77886349274959	439.291126083798	0	501.37051782554	2.16945636816189	497.559699	474.884294	35.91	24.266	35.8206666666667	0	23.4023333333333	0.218669715425903	3	_FDDTNPEK(Crotonyl)EEAK_	Crotonyl	-62.0793917417424	68.026215
FGTINIVHPKLGSYTK	3	3	566.4804	3.26185002874134	533.820166666667	5.78422568744802	553.884805551196	1.97982220596811	531.599796366201	4.76169228351209	615.0086	592.333195	80.22	63.227	80.1252222222222	0.380596218427728	62.3633333333333	0.129738626133896	3	_FGTINIVHPK(Crotonyl)LGSYTK_	Crotonyl	22.2850091849951	68.0262149999999
GADFLVTEVENGGSLGSKK	1	3	559.6728	0	537.895633333333	8.40892570685063	548.958141323088	0	535.676202042271	1.08851351816433	659.337222	636.661817	88.496	72.157	88.683	0	71.2933333333333	0.166077625759102	3	_GADFLVTEVENGGSLGSK(Crotonyl)K_	Crotonyl	13.2819392808169	68.0262149999999
GETASKLQSEISR	2	3	481.2681	3.50569399976668	466.156866666667	4.38973993800698	466.939004943007	1.59940720856844	463.949269888085	4.59249698867749	491.922972	469.247567	59.316	35.5293333333333	59.3648333333333	0.0285199735078596	34.6656666666667	0.268711327966982	3	_GETASK(Crotonyl)LQSEISR_	Crotonyl	2.98973505492279	68.026215
GEVGAGAGPGAQAGPSAKR	3	3	510.0357	4.13748813049655	471.461566666667	4.54827877370474	497.448960225368	1.18473740193092	469.258039359625	5.89199827764097	569.292058	546.616653	42.568	24.7843333333333	42.4732222222222	0.0461787990476357	23.9206666666667	0.267931790656587	3	_GEVGAGAGPGAQAGPSAK(Crotonyl)R_	Crotonyl	28.1909208657431	68.0262149999999
GFALVGVGSEASSKK	3	3	511.6821	2.8500896038546	508.9607	6.97345051678147	499.079277913756	1.94612570436032	506.740423771456	2.30359051469354	502.271713	479.596308	75.0613333333333	55.5216666666667	74.9665555555555	0.0687865727638237	54.658	0.0961358991798123	3	_GFALVGVGSEASSK(Crotonyl)K_	Crotonyl	-7.66114585770009	68.0262149999999
GGPGSTLSFVGKR	2	3	441.94305	3.52754359930537	459.084066666667	7.48405730625663	427.610208280135	1.58271834273872	456.874039829549	1.53775154227502	444.241976	421.566571	72.7305	48.0173333333333	72.7793333333333	0.056097137974136	47.1536666666667	0.13725442717005	3	_GGPGSTLSFVGK(Crotonyl)R_	Crotonyl	-29.2638315494132	68.026215
GTISAPGKVVTAAAQAK	3	3	531.557333333333	4.12726936525026	520.909333333333	4.88304249657253	518.959043652787	1.18926439218038	518.688732627167	4.31979089598525	546.64555	523.970145	69.8703333333333	46.6566666666667	69.7755555555556	0.237835221513957	45.793	0.154859434470249	3	_GTISAPGK(Crotonyl)VVTAAAQAK_	Crotonyl	0.270311025620458	68.0262149999999
GTITVSAQELKDNR	2	3	497.41135	3.49558237279572	509.684366666667	4.67263045011409	483.088994119151	1.6058212351213	507.466420403114	4.60667235589248	533.94941	511.274005	69.28	45.0106666666667	69.3288333333333	0.0695321668166742	44.147	0.234962644785177	3	_GTITVSAQELK(Crotonyl)DNR_	Crotonyl	-24.3774262839631	68.0262149999999
GTVPDDAVEALADSLGKK	1	3	546.8605	0	523.091733333333	7.24750582361503	536.143998229296	0	520.874877078476	1.82809020533927	618.654551	595.979146	101.13	85.272	101.317	0	84.4083333333333	0.371796240492621	3	_GTVPDDAVEALADSLGK(Crotonyl)K_	Crotonyl	15.2691211508208	68.0262149999999
HAVSEGTKAVTK	2	3	477.74455	4.68281465840791	457.0121	5.83125656098237	463.395606242725	0.429213956822514	454.801391206886	3.20196253299301	432.569981	409.894577	29.201	13.586	29.2498333333333	0.0553900311929436	12.7223333333333	0.591801299236306	3	_HAVSEGTK(Crotonyl)AVTK_	Crotonyl	8.59421503583894	68.0262119999999
IHNAENIQPGEQKYEYK	3	3	544.156933333333	1.886607474631	537.103966666667	16.6059878695407	531.582562652423	2.84011421535033	534.886829618772	9.60787919198225	710.348121	687.672716	50.8436666666667	34.3626666666667	50.7488888888889	0.230378030716984	33.499	0.31405006677988	3	_IHNAENIQPGEQK(Crotonyl)YEYK_	Crotonyl	-3.30426696634925	68.0262149999999
IHVQSSSDSSDEPAEKR	3	3	518.841266666667	4.92165008135822	538.515466666667	9.27846106438636	506.265750775557	1.7050578292143	536.295278343801	1.42968136893337	647.304581	624.629176	35.297	19.7166666666667	35.2022222222222	0.265000279524659	18.853	0.339320071777535	3	_IHVQSSSDSSDEPAEK(Crotonyl)R_	Crotonyl	-30.0295275682444	68.0262149999999
IINEPTAAAIAYGLDKK	2	3	571.34195	2.30481455327755	558.5049	7.40790320333628	561.411614045573	1.18187916273419	556.277094701012	2.28375493935941	619.343648	596.668243	91.4485	71.6583333333333	91.351	0.571342279198735	70.7946666666667	0.426767045483955	3	_IINEPTAAAIAYGLDK(Crotonyl)K_	Crotonyl	5.13451934456032	68.0262150000002
INNFSADIKDSK	2	3	473.168	3.51078516859123	452.717633333333	4.91175552357131	458.835687412787	1.59615429318846	450.512729408368	4.04212487130382	473.908663	451.233258	63.8265	39.6833333333333	63.8753333333333	0.000942809041583216	38.8196666666667	0.13499670777879	3	_INNFSADIK(Crotonyl)DSK_	Crotonyl	8.32295800441875	68.026215
IQQELQTAKK	2	3	445.54525	3.5282507060865	431.4594	5.31061545679971	431.201056342507	1.58520111633676	429.255294577849	3.65714932965278	418.906594	396.231189	43.2865	20.015	43.3353333333333	0.0131993265821449	19.1513333333333	0.397464603595228	3	_IQQELQTAK(Crotonyl)K_	Crotonyl	1.94576176465847	68.026215
ITESVAETAQTIKK	3	3	526.7777	3.79059319236451	510.2953	7.1514185019477	514.176929223971	1.15193344494768	508.076800444861	2.67522339910822	529.626044	506.950639	64.2973333333333	40.947	64.2025555555556	0.0440824143991641	40.0833333333333	0.117673748606524	3	_ITESVAETAQTIK(Crotonyl)K_	Crotonyl	6.10012877911078	68.0262149999999
ITLSKHQNVQLPR	3	3	531.621333333333	29.0217825671225	518.160433333333	19.3926693315627	519.020284317543	25.9346798122087	515.939815679111	18.8901502709331	534.642251	511.966846	63.584	41.984	63.4892222222222	0.392149395190339	41.1203333333333	0.195654741260667	3	_ITLSK(Crotonyl)HQNVQLPR_	Crotonyl	3.08046863843174	68.026215
IVFSGNLFQHQEDSKK	3	3	552.115966666667	4.11025574913936	533.645333333333	7.59888305103675	539.53044154293	1.1919384586756	531.426733968677	2.05183829399208	648.998652	626.323247	73.6813333333333	59.5916666666667	73.5865555555556	0.399710219107872	58.728	0.143314727474573	3	_IVFSGNLFQHQEDSK(Crotonyl)K_	Crotonyl	8.10370757425346	68.0262149999999
KYEEIDNAPEER	2	3	507.401	3.49183470685541	469.157166666667	4.45095414752087	493.072050967838	1.6107067026746	466.951049922166	4.51977330416633	520.910732	498.235327	48.555	30.384	48.6038333333333	0.0143778378841265	29.5203333333333	0.206782763089943	3	_K(Crotonyl)YEEIDNAPEER_	Crotonyl	26.1210010456725	68.0262150000002
LDHLAEKFR	3	3	452.710966666667	3.46063362743491	455.263266666667	4.95383958191354	440.092512863461	1.27867781029772	453.048648112228	4.01709112618278	399.552262	376.876857	60.0006666666667	33.9806666666667	59.9058888888889	0.211409642724824	33.117	0.233547520741381	3	_LDHLAEK(Crotonyl)FR_	Crotonyl	-12.9561352487669	68.026215
LFVGGIKEDTEEHHLR	3	3	557.552533333333	3.39723889406286	547.0432	7.17992630951042	544.965515233907	1.319505869675	544.820516432596	2.58790441855516	650.002285	627.32688	66.4813333333333	46.235	66.3865555555555	0.377916118460956	45.3713333333333	0.158999301186448	3	_LFVGGIK(Crotonyl)EDTEEHHLR_	Crotonyl	0.144998801310635	68.0262150000002
LGNDFHTNKR	3	3	457.950533333333	3.32060002459393	434.132966666667	5.42072580226424	445.340109943742	1.95948599839047	431.928665874866	3.69226913238699	423.882671	401.207266	38.7446666666667	17.2673333333333	38.6498888888889	0.202808703882184	16.4036666666667	0.520650341186654	3	_LGNDFHTNK(Crotonyl)R_	Crotonyl	13.4114440688764	68.026215
LLEEEIQAPTSSKR	3	3	527.6478	2.84142934981676	504.647533333333	6.15216806445773	515.052937145379	1.95000660787682	502.432783783074	3.22657462711982	556.964948	534.289543	66.3063333333333	48.931	66.2115555555556	0.0901605563754188	48.0673333333333	0.0211765068990251	3	_LLEEEIQAPTSSK(Crotonyl)R_	Crotonyl	12.6201533623046	68.0262150000002
LLFSNTAAQKLR	2	3	497.91865	3.49911790670165	488.064966666667	5.67168144762498	483.579528523834	1.60745180541622	485.849030638084	3.37078171521452	477.276909	454.601504	82.1595	56.6043333333333	82.2083333333333	0.0278128667266596	55.7406666666667	0.0851671559020526	3	_LLFSNTAAQK(Crotonyl)LR_	Crotonyl	-2.26950211424992	68.026215
LLIVSTTPYSEKDTK	2	3	500.30845	3.49133973210858	513.006933333333	4.12445485407871	486.79190967754	2.7287516650962	510.791524109528	5.40513359587784	588.32062	565.645216	71.231	59.76	70.9953333333333	0.185733381191672	58.8963333333333	0.122523920567011	3	_LLIVSTTPYSEK(Crotonyl)DTK_	Crotonyl	-23.9996144319875	68.0262119999999
LLLPGELAKHAVSEGTK	3	3	541.4581	3.40609397844507	534.964933333333	7.85517229622202	528.869529551206	1.31304009620132	532.743972381637	2.76493442367024	611.015643	588.340238	85.365	64.3936666666667	85.2702222222222	0.469703965083133	63.53	0.110665160632324	3	_LLLPGELAK(Crotonyl)HAVSEGTK_	Crotonyl	-3.87444283043101	68.0262149999999
LQAAYAGDKADDIQK	2	3	501.3372	2.32821978773482	499.740633333333	4.49985867592899	487.019873702143	2.77083087418238	497.527596681464	4.84680980069601	558.949298	536.273893	57.5275	35.8666666666667	57.5763333333333	0.000942809041578191	35.003	0.160337491283577	3	_LQAAYAGDK(Crotonyl)ADDIQK_	Crotonyl	-10.5077229793204	68.0262149999999
LQDVSGQLSSSKK	3	3	481.633533333333	2.52494466540031	465.677633333333	3.03730202043414	469.034678284037	3.65881448088602	463.469380827126	6.34582764102433	482.259584	459.584179	50.8243333333333	29.8913333333333	50.7295555555556	0.045697475414498	29.0276666666667	0.185040836333799	3	_LQDVSGQLSSSK(Crotonyl)K_	Crotonyl	5.56529745691125	68.026215
LQEKVESAQSEQK	2	3	517.2388	3.48702638074338	489.708233333333	3.43658470335495	502.907771882102	1.61514860343412	487.49587982181	6.92119705199193	524.601898	501.926493	38.669	19.127	38.7178333333333	0.0266343554246982	18.2633333333333	0.368020077954693	3	_LQEK(Crotonyl)VESAQSEQK_	Crotonyl	15.4118920602916	68.026215
PANEKATDDYHYEK	3	3	521.980233333333	3.41614201890573	495.780333333333	7.65116094872756	509.39266939859	1.30496602404673	493.570023916567	4.47609968350196	583.596924	560.92152	38.0383333333333	20.404	37.9435555555556	0.29817711614508	19.5403333333333	0.471381774974149	3	_PANEK(Crotonyl)ATDDYHYEK_	Crotonyl	15.822645482023	68.0262119999999
PASGAGAGAGAGKR	3	3	477.0618	2.53148028631472	459.634933333333	5.13500918629494	464.435210008259	2.77180371816611	457.418799915566	4.04827166371234	399.210788	376.535383	22.6926666666667	11.2726666666667	22.5978888888889	4.06253726592595	10.409	0.761317352430059	3	_PASGAGAGAGAGK(Crotonyl)R_	Crotonyl	7.01641009269372	68.0262149999999
PSVGSQSNQAGQGKR	2	3	482.6484	3.50300699399816	467.501333333333	5.52055602392852	468.32797375672	1.59928088450642	465.295931690567	4.14584781961122	523.59737	500.921965	27.947	13.126	27.9958333333333	0.0143778378841239	12.2623333333333	0.645045045799992	3	_PSVGSQSNQAGQGK(Crotonyl)R_	Crotonyl	3.03204206615328	68.0262149999999
SGNLTEDDKHNNAK	2	3	484.1891	3.50145135907958	492.389266666667	9.61207245984616	469.871907340448	1.59968882398584	490.177043727631	3.46805932264703	537.585019	514.909614	26.032	11.7716666666667	26.0808333333333	0.0285199735078571	10.908	0.717341000578604	3	_SGNLTEDDK(Crotonyl)HNNAK_	Crotonyl	-20.3051363871833	68.0262149999999
SITHSTVGSKGEK	2	3	456.66615	3.51891689657484	466.964966666667	5.27122704911611	442.336808928741	1.58879305939677	464.754747579193	3.85697612700978	466.912296	444.236891	29.658	12.53	29.7068333333333	0.0412478955692129	11.6663333333333	0.716901046945193	3	_SITHSTVGSK(Crotonyl)GEK_	Crotonyl	-22.4179386504521	68.026215
SKHLQEQLNELK	3	3	504.4576	2.51586679496353	483.3565	4.8665098160797	491.859591303989	3.6577535598629	481.145227535028	4.35853988887789	512.278979	489.603574	56.8833333333333	34.24	56.7885555555556	0.311148827078926	33.3763333333333	0.258046722728874	3	_SK(Crotonyl)HLQEQLNELK_	Crotonyl	10.7143637689616	68.0262150000002
SLEEEGAAHSGKR	3	3	499.260833333333	8.46086453758322	474.990333333333	5.42028089155288	486.655778793953	11.1486205338779	472.778926005011	3.67035233274525	480.23555	457.560145	28.1946666666667	14.6036666666667	28.0998888888889	3.86065841151097	13.74	0.579053346227944	3	_SLEEEGAAHSGK(Crotonyl)R_	Crotonyl	13.876852788942	68.026215
SLGEPAAGEGSAKR	3	3	499.9527	3.43330775928986	481.089333333333	3.06661002791901	487.343327885509	1.29746509843135	478.874584971382	5.89379863866999	466.572162	443.896757	41.933	22.51	41.8382222222222	0.0859019682437375	21.6463333333333	0.298351209892712	3	_SLGEPAAGEGSAK(Crotonyl)R_	Crotonyl	8.46874291412729	68.026215
SPDEAYAIAKK	2	3	457.1555	3.52266456251516	437.460033333333	4.65718131527359	442.808405571428	1.59048694843699	435.254246089225	4.40966889399308	420.887199	398.211794	56.283	31.628	56.3318333333333	0.000235702260398316	30.7643333333333	0.289840377526054	3	_SPDEAYAIAK(Crotonyl)K_	Crotonyl	7.55415948220258	68.026215
SPSDSGYSYETIGKTTK	3	3	540.7878	4.11730226118995	519.758166666667	6.67737976854195	528.202749288108	1.18991991748994	517.542947811997	3.31351668360496	630.298544	607.623139	60.4803333333333	41.2323333333333	60.3855555555556	0.0259536624119353	40.3686666666667	0.24162045535187	3	_SPSDSGYSYETIGK(Crotonyl)TTK_	Crotonyl	10.6598014761109	68.0262149999999
SSFAYKDQNENR	2	3	476.15505	3.50689608129468	456.7372	5.09244604782416	461.832749023696	1.59662236585695	454.534151443907	4.0736902516725	509.567188	486.891783	47.8455	22.782	47.8943333333333	0.000942809041578191	21.9183333333333	0.424676478170281	3	_SSFAYK(Crotonyl)DQNENR_	Crotonyl	7.29859757978892	68.026215
STGLELETPSLVPVKK	1	3	532.3273	0	522.7538	6.4092207568471	521.610700063463	0	520.535436000239	2.53172060235849	589.336382	566.660977	94.465	74.6263333333333	94.652	0	73.7626666666667	0.102802939862849	3	_STGLELETPSLVPVK(Crotonyl)K_	Crotonyl	1.07526406322381	68.0262149999999
TEVLSPNSKVESK	3	3	464.964933333333	3.44693466769148	485.6695	3.16655905834708	452.375164723668	1.2816373309292	483.4560876174	5.78381638830676	495.931356	473.255951	44.94	31.1096666666667	44.8452222222222	0.0954575725029088	30.246	0.161750150266118	3	_TEVLSPNSK(Crotonyl)VESK_	Crotonyl	-31.0809228937321	68.026215
TFGKAAGPSLSHTSGGTQSK	3	3	528.043633333333	3.40999310018852	522.265533333333	7.37778503707812	515.467692318305	1.30657046169592	520.051061662014	2.34209054249525	663.000833	640.325428	49.703	27.9143333333333	49.6082222222222	0.205482719828577	27.0506666666667	0.267931790656587	3	_TFGK(Crotonyl)AAGPSLSHTSGGTQSK_	Crotonyl	-4.58336934370936	68.0262149999999
TLDEILQEKK	2	3	458.7228	3.52125034895278	434.627366666667	5.3723786327225	444.378517072288	1.59093851626152	432.423499756506	3.59520069414332	428.906371	406.230966	76.337	49.981	76.3858333333333	0.0143778378841214	49.1173333333333	0.0549616027584528	3	_TLDEILQEK(Crotonyl)K_	Crotonyl	11.955017315782	68.0262149999999
TPNLYIYSKK	1	3	442.9014	0	432.387733333333	4.55443722246044	432.177295274592	0	430.184965702469	4.4937329194193	432.239573	409.564168	72.165	47.123	72.352	0	46.2593333333333	0.206833534783681	3	_TPNLYIYSK(Crotonyl)K_	Crotonyl	1.99232957212394	68.026215
TQAYQDQKPGTSGLR	2	3	494.64745	2.32970471197534	492.036633333333	3.82974176196427	480.335516056407	2.76829442596101	489.826890385383	5.93752007133257	573.288314	550.612909	51.199	28.4913333333333	51.2478333333333	0.0143778378841214	27.6276666666667	0.255208629251532	3	_TQAYQDQK(Crotonyl)PGTSGLR_	Crotonyl	-9.49137432897663	68.0262150000002
TQDQISNIKYHEEFEK	1	3	569.2623	0	552.721866666667	8.70299991516336	560.134797643009	0	550.499265071075	0.309321513522318	693.00061	670.325205	64.266	44.7513333333333	63.884	0	43.8876666666667	0.344736775590374	3	_TQDQISNIK(Crotonyl)YHEEFEK_	Crotonyl	9.63553257193428	68.0262150000002
VFIGNLNTLVVKK	1	3	490.2344	0	478.030533333333	7.089996692759	479.514623577882	0	475.82033919003	2.05170771657889	504.97646	482.301055	97.338	75.1966666666667	97.525	0	74.333	0.188964135339086	3	_VFIGNLNTLVVK(Crotonyl)K_	Crotonyl	3.69428438785178	68.0262149999999
VGIDTPDIDIHGPEGKLK	3	3	552.606866666667	3.39916843703481	540.579533333333	8.61752569496221	540.022606882779	1.31728915742041	538.359200349116	1.89692740405806	658.017712	635.342307	81.1076666666667	64.9833333333333	81.0128888888889	0.274542110377213	64.1196666666667	0.144408371564037	3	_VGIDTPDIDIHGPEGK(Crotonyl)LK_	Crotonyl	1.66340653366274	68.0262149999999
VGLQVVAVKAPGFGDNR	2	3	513.392	3.48476363904351	489.750166666667	6.49050910663666	499.07975151597	1.61190270214815	487.542620481094	2.44695795353633	599.000216	576.324811	92.7165	73.4986666666667	92.7653333333333	0.0829671956592124	72.635	0.129023684302969	3	_VGLQVVAVK(Crotonyl)APGFGDNR_	Crotonyl	11.5371310348764	68.0262150000002
VLDSGAPIKIPVGPETLGR	2	3	526.132	3.47613693631311	513.115933333333	7.04139289156152	511.827668623215	1.61669863018116	510.904281704322	2.07451688416805	663.045602	640.370197	98.922	82.8826666666667	98.9708333333333	0.155799194121433	82.019	0.25001955479078	3	_VLDSGAPIK(Crotonyl)IPVGPETLGR_	Crotonyl	0.9233869188933	68.0262150000002
VLTANSNPSSPSAAKR	3	3	540.763733333333	4.91350008683559	520.200833333333	5.02957861687571	528.164753251403	1.70281737602771	517.98117480521	8.80495153841084	556.628559	533.953154	44.9073333333333	26.0676666666667	44.8125555555556	0.0345773421851985	25.204	0.272226825357908	3	_VLTANSNPSSPSAAK(Crotonyl)R_	Crotonyl	10.1835784461922	68.0262149999999
VNIGQGSHPQKVK	3	3	499.744333333333	3.431850593096	471.654	5.35864659405712	487.141122574799	1.2969267626866	469.444265248551	3.74414483518512	487.272047	464.596642	37.6686666666667	19.5613333333333	37.5738888888889	0.333955641321376	18.6976666666667	0.45709383913785	3	_VNIGQGSHPQK(Crotonyl)VK_	Crotonyl	17.6968573262478	68.026215
VPTTEKPTVTVNFR	1	3	521.1136	0	519.236366666667	6.08497292215282	510.394154368794	0	517.016751740439	4.25537755715648	552.970034	530.294629	77.823	53.863	78.01	0	52.9993333333333	0.150864545573545	3	_VPTTEK(Crotonyl)PTVTVNFR_	Crotonyl	-6.6225973716443	68.0262150000002
VSPASSVDSNIPSSQGYKK	2	3	575.0704	3.45336809795883	544.769366666667	7.82572099319499	560.752761346265	1.63897087385064	542.54841613598	1.7584064806894	673.672493	650.997088	59.092	42.7226666666667	59.1408333333333	0.0143778378841214	41.859	0.19919030543121	3	_VSPASSVDSNIPSSQGYK(Crotonyl)K_	Crotonyl	18.2043452102848	68.0262150000002
VTLEVGKVIQQGR	2	3	487.81165	3.50222917653885	498.7012	6.67350488199417	473.482586334957	1.60224120136969	496.48389899413	2.27440210780077	498.959469	476.284064	78.7965	58.1076666666667	78.8453333333333	0.0829671956592124	57.244	0.110312183269929	3	_VTLEVGK(Crotonyl)VIQQGR_	Crotonyl	-23.001312659173	68.026215
VYIASSSGSTAIKK	2	3	519.9858	4.65049987850764	497.102933333333	6.01135369225046	505.645018949008	0.45492926962462	494.885674432158	3.43432242340752	493.939963	471.264558	55.3305	34.039	55.3793333333333	0.0273414622058831	33.1753333333333	0.140835996030055	3	_VYIASSSGSTAIK(Crotonyl)K_	Crotonyl	10.7593445168505	68.0262149999999
AAINQKLIETGER	3	3	419.951966666667	7.19540526261956	411.1507	7.37463740600174	413.100035904235	1.36909326480333	409.650481903623	1.42023594881701	735.917372	721.901722	44.0883333333333	44.0316666666667	43.9336666666667	0.348735493525463	43.168	0.175641048100318	2	_AAINQK(Dimethyl (K))LIETGER_	Dimethyl (K)	3.44955400061212	28.0313000000001
AGPNASIISLKSDK	3	3	420.788	6.74988228638099	410.2042	7.34991804920299	413.933591690671	1.09498478792908	408.703459351828	1.39585452221341	714.906473	700.890823	50.8213333333333	49.955	50.6666666666667	0.347695428660076	49.0913333333333	0.12766797214302	2	_AGPNASIISLK(Dimethyl (K))SDK_	Dimethyl (K)	5.23013233884262	28.0313000000001
ALASIDSKLNQAK	3	3	419.8294	6.75326900026941	411.7529	7.93023748257265	412.973028713381	1.09651026193122	410.250788445815	2.0111831352989	693.901191	679.885541	44.1856666666667	43.3253333333333	44.031	0.323304466065315	42.4616666666667	0.0962381305812703	2	_ALASIDSK(Dimethyl (K))LNQAK_	Dimethyl (K)	2.72224026756675	28.0313000000001
ALLQAKASGK	3	3	358.392133333333	5.52984337240518	344.7599	5.31147350271089	351.525761088374	0.511858881769056	343.268563195221	1.1238095922105	507.818941	493.803291	23.992	23.119	23.8373333333333	0.365031657683431	22.2553333333333	0.335591186482073	2	_ALLQAK(Dimethyl (K))ASGK_	Dimethyl (K)	8.25719789315281	28.0313
ASAISIKLGSSK	3	3	379.928333333333	5.60268911267913	374.609533333333	5.44798623376872	373.071244197826	0.363402792419321	373.114482094968	0.925381852375447	595.36117	581.34552	46.3693333333333	46.5076666666667	46.2146666666667	0.263887812863306	45.644	0.0730121755447539	2	_ASAISIK(Dimethyl (K))LGSSK_	Dimethyl (K)	-0.0432378971422054	28.0313000000001
ASDTSSETVFGKR	3	3	416.149433333333	6.33992446116934	400.6629	7.7462720537043	409.295772257869	1.14429522844071	399.16490396759	2.11642312752637	706.854438	692.838788	32.7083333333333	31.4336666666667	32.5536666666667	0.355209484357862	30.57	0.205849729441435	2	_ASDTSSETVFGK(Dimethyl (K))R_	Dimethyl (K)	10.1308682902781	28.0312999999999
ASEALLKQLK	3	3	372.876766666667	6.09112552024116	368.757233333333	5.90405836720246	366.016879354265	0.275239864499859	367.262211400784	1.15074302151891	564.852981	550.837331	45.7993333333333	45.7296666666667	45.6446666666667	0.325741376623304	44.866	0.166990352349404	2	_ASEALLK(Dimethyl (K))QLK_	Dimethyl (K)	-1.24533204651908	28.0313000000001
ASNAAVKLAESK	3	3	394.723633333333	6.1886906081443	383.100833333333	5.63733987828776	387.863918660375	0.557639398451317	381.603833130797	0.704900129045598	608.848427	594.832777	28.496	28.42	28.3413333333333	0.433788478920828	27.5563333333333	0.303554681144017	2	_ASNAAVK(Dimethyl (K))LAESK_	Dimethyl (K)	6.26008552957751	28.0313000000001
ATVASSTQKFQDLGVK	3	3	468.441133333333	7.00763004826405	461.2422	7.72494504122845	461.584615966488	1.21049795901291	459.729969498629	1.85739181603868	854.467426	840.451776	51.5536666666667	50.7326666666667	51.399	0.285350272082891	49.869	0.0945768353127666	2	_ATVASSTQK(Dimethyl (K))FQDLGVK_	Dimethyl (K)	1.85464646785925	28.0313000000001
DAEAAEATAEGALKAEK	3	3	468.0956	7.58278302208365	459.868033333333	8.22662675361738	461.239118311141	1.74745522907641	458.356235123953	2.39996789146601	851.928331	837.912681	52.1433333333333	51.5753333333333	51.9886666666667	0.344761431201992	50.7116666666667	0.273257103191197	2	_DAEAAEATAEGALK(Dimethyl (K))AEK_	Dimethyl (K)	2.88288318718867	28.0312999999999
DASTLQSQKAEGTGDAK	3	3	445.181033333333	7.14824128463313	444.385066666667	8.2697231346239	438.332693633646	1.33084287048419	442.878547783244	2.33074452860263	867.928862	853.913212	22.1126666666667	21.4533333333333	21.958	0.346545972579559	20.5896666666667	0.286910167900069	2	_DASTLQSQK(Dimethyl (K))AEGTGDAK_	Dimethyl (K)	-4.54585414959803	28.0312999999999
DDSFLGKLGGTLAR	3	3	423.533833333333	6.59764368872199	412.195066666667	7.40119661969154	416.681242659153	0.753010270066374	410.69449808945	1.44503858778253	739.404098	725.388448	81.672	81.5023333333333	81.5173333333333	0.263107286946683	80.6386666666667	0.111937978859326	2	_DDSFLGK(Dimethyl (K))LGGTLAR_	Dimethyl (K)	5.98674456970332	28.0312999999999
DESFLGKLGGTLAR	3	3	425.655366666667	6.59421764376437	411.094633333333	7.37358798030735	418.802818179337	0.749864589495833	409.594795647007	1.42004288759291	746.411923	732.396273	80.5103333333333	80.2773333333333	80.3556666666667	0.243546938209271	79.4136666666667	0.111937978859326	2	_DESFLGK(Dimethyl (K))LGGTLAR_	Dimethyl (K)	9.20802253232938	28.0313000000001
DHLSDKESK	3	3	351.482733333333	7.31937284221356	346.9721	5.29739412258517	344.625904016895	1.47273145739016	345.482697467956	0.712855463524173	543.774928	529.759278	11.044	8.7304	10.8893333333333	1.12607420319938	7.86673333333333	1.65670203952847	2	_DHLSDK(Dimethyl (K))ESK_	Dimethyl (K)	-0.856793451061549	28.0313000000001
DKALPLEAEVAPVK	3	3	418.776	6.51286772781391	408.924666666667	8.6386841274197	411.926326496798	0.852597425923322	407.425780620961	3.20719956631205	754.440149	740.424499	66.8023333333333	66.4606666666667	66.6476666666667	0.133549408251943	65.597	0.0339476721505945	2	_DK(Dimethyl (K))ALPLEAEVAPVK_	Dimethyl (K)	4.50054587583628	28.0313000000001
DLGKFQVATDALK	3	3	407.4303	6.62080751041745	415.050933333333	4.12089582655682	400.580389122225	0.774313365149321	413.548686317815	3.67374961619775	717.403566	703.387916	67.755	67.7116666666667	67.6003333333333	0.245408729356646	66.848	0.0422860628471259	2	_DLGK(Dimethyl (K))FQVATDALK_	Dimethyl (K)	-12.9682971955904	28.0312999999999
DLSTVEALQNLKNLK	3	3	483.0082	7.55973028685548	474.509033333333	8.67913784562348	476.147479408838	1.7247110183715	472.992776077891	2.88911477148002	857.490901	843.475251	84.2043333333333	83.5113333333333	84.0496666666667	0.572649495280009	82.6476666666667	0.515455246467744	2	_DLSTVEALQNLK(Dimethyl (K))NLK_	Dimethyl (K)	3.15470333094703	28.0313000000001
DSSPTTNSKLSALQR	3	3	429.986533333333	6.72876139072663	419.605	8.12948733131431	423.138846379003	1.082717947972	418.104656029498	2.19395869106679	816.931208	802.915558	40.932	39.8583333333333	40.7773333333333	0.412899234411715	38.9946666666667	0.233912614262486	2	_DSSPTTNSK(Dimethyl (K))LSALQR_	Dimethyl (K)	5.0341903495048	28.0312999999999
DTGEKLTVAENEAETK	3	3	449.773666666667	6.55251620702563	438.3616	8.62166827881938	442.92500880842	0.71659563288238	436.857261135968	2.66611131656185	881.938896	867.923246	39.4676666666667	39.029	39.313	0.301908558636184	38.1653333333333	0.144649384528399	2	_DTGEK(Dimethyl (K))LTVAENEAETK_	Dimethyl (K)	6.06774767245173	28.0313000000001
DTPTSAGPNSFNKGK	3	3	413.6324	6.33725925696591	412.372966666667	7.94785716110533	406.786206078842	1.1445843936695	410.873626853147	2.0315138523099	774.886269	760.870619	30.0966666666667	28.796	29.942	0.354758759973281	27.9323333333333	0.206895572156049	2	_DTPTSAGPNSFNK(Dimethyl (K))GK_	Dimethyl (K)	-4.08742077430452	28.0312999999999
DVNAAIAAIKTK	3	3	401.153133333333	6.54943770588995	393.390333333333	8.06048447510031	394.293299737758	0.873520302288369	391.890746980647	2.29906533275384	621.874445	607.858795	58.151	56.312	57.9963333333333	0.548735009919282	55.4483333333333	0.201868218840357	2	_DVNAAIAAIK(Dimethyl (K))TK_	Dimethyl (K)	2.40255275711098	28.0313000000001
DYSAPVNFISAGLKK	2	3	463.78875	9.8347946661331	444.600833333333	8.27377816014748	457.542252886524	1.71080792649749	443.092980574419	2.33187302773019	819.448505	805.432855	80.1465	79.571	79.7663333333333	0.172062650088731	78.7073333333333	0.224455142759327	2	_DYSAPVNFISAGLK(Dimethyl (K))K_	Dimethyl (K)	14.4492723121047	28.0312999999999
DYSSGFGGKYGVQADR	2	3	442.13765	9.87227132553598	433.500433333333	8.49929261899679	435.900993740979	1.75224409302542	431.997162671792	2.57106069175733	867.907733	853.892083	48.8255	48.2313333333333	48.4453333333333	0.309241365638923	47.3676666666667	0.190485636670535	2	_DYSSGFGGK(Dimethyl (K))YGVQADR_	Dimethyl (K)	3.90383106918671	28.0313000000001
FDDTNPEKEEAK	3	3	405.940766666667	6.16285339541136	397.719166666667	7.59580118903419	399.092212176972	0.547611662225455	396.222691030029	1.75141047397423	725.838453	711.822803	24.303	24.266	24.1483333333333	0.286797450786751	23.4023333333333	0.218669715425903	2	_FDDTNPEK(Dimethyl (K))EEAK_	Dimethyl (K)	2.86952114694338	28.0312999999999
FLQEFYQDDELGKK	3	3	463.2848	7.51042686869394	450.2332	7.94077315127437	456.432916579947	1.79811926711119	448.725408952145	2.09185227719478	894.44616	880.430509	66.595	66.5256666666667	66.4403333333333	0.171262306938152	65.662	0.03769320598964	2	_FLQEFYQDDELGK(Dimethyl (K))K_	Dimethyl (K)	7.70750762780182	28.0313019999999
GAEKTEVAEPR	3	3	381.292366666667	7.15537828932429	370.6126	7.44034216215893	374.43678512238	1.33583920583879	369.119514037244	1.47403754240811	607.822409	593.806759	19.6046666666667	18.9323333333333	19.45	0.471563475166509	18.0686666666667	0.387295896067997	2	_GAEK(Dimethyl (K))TEVAEPR_	Dimethyl (K)	5.31727108513604	28.0312999999999
GETASKLQSEISR	2	3	404.5393	9.1979035883184	406.292366666667	8.44767348879757	398.302136423723	1.06435047273625	404.792946139796	2.80007502926309	717.383362	703.367712	36.1405	35.523	35.7603333333333	0.59774093236303	34.6593333333333	0.272072498508111	2	_GETASK(Dimethyl (K))LQSEISR_	Dimethyl (K)	-6.49080971607282	28.0313000000001
GEVGAGAGPGAQAGPSAKR	3	3	429.197233333333	6.12629437452474	438.209733333333	8.09553771983883	422.351130266223	0.5299542522975	436.704214725039	2.14631402811957	833.436992	819.421342	25.2556666666667	24.7976666666667	25.101	0.412745819011062	23.934	0.2584197704855	2	_GEVGAGAGPGAQAGPSAK(Dimethyl (K))R_	Dimethyl (K)	-14.3530844588154	28.0313000000001
GEVQVSDKER	3	3	369.7841	6.2219492725351	365.359	6.25317553967584	362.929066301924	0.577514619639934	363.866460089619	0.368213214344843	587.806759	573.791109	17.881	17.2476666666667	17.7263333333333	0.540593603776857	16.384	0.461859406216992	2	_GEVQVSDK(Dimethyl (K))ER_	Dimethyl (K)	-0.937393787694873	28.0313000000001
GFALVGVGSEASSKK	3	3	446.548466666667	7.04859116798052	434.836233333333	7.47513446724091	439.688048672625	1.24262233712467	433.32846229398	1.51325417518109	732.906473	718.890823	55.9866666666667	55.5153333333333	55.832	0.323304466065316	54.6516666666667	0.101954783005889	2	_GFALVGVGSEASSK(Dimethyl (K))K_	Dimethyl (K)	6.35958637864417	28.0313000000001
GGPGSTLSFVGKR	3	3	400.2649	6.63786123160165	397.481	6.49256649638649	393.408627115864	0.785025885112189	395.981342540786	0.525926083664843	645.861869	631.846219	48.7736666666667	48.0106666666667	48.619	0.34522520829807	47.147	0.147169214775981	2	_GGPGSTLSFVGK(Dimethyl (K))R_	Dimethyl (K)	-2.57271542492242	28.0312999999999
GSLEKGSPEDK	3	3	369.0544	6.68643653151662	352.0224	4.98371332742965	362.199607262156	0.827484686914141	350.534101814215	1.51351730175112	587.801143	573.785492	15.1463333333333	14.312	14.9916666666667	0.572905557468055	13.4483333333333	0.531817742380896	2	_GSLEK(Dimethyl (K))GSPEDK_	Dimethyl (K)	11.6655054479415	28.0313020000001
GTISAPGKVVTAAAQAK	2	3	475.11275	6.03989399286113	466.08	8.96430126055567	470.816018095369	0.67995814648043	464.564905393241	3.18846870838172	799.467229	785.451579	46.685	46.65	46.3025	0.16522728453726	45.7863333333333	0.161332300272176	2	_GTISAPGK(Dimethyl (K))VVTAAAQAK_	Dimethyl (K)	6.2511127021275	28.0312999999999
GTITVSAQELKDNR	3	3	444.502866666667	7.15617620334585	438.803366666667	7.58522765797661	437.647567364387	1.33346665352567	437.296055381463	1.62358962470955	780.423019	766.407369	45.7603333333333	45.017	45.6056666666667	0.383938073710393	44.1533333333333	0.245868754510301	2	_GTITVSAQELK(Dimethyl (K))DNR_	Dimethyl (K)	0.351511982924364	28.0312999999999
GTVPDDAVEALADSLGKK	3	3	492.369	7.54188571180973	479.515133333333	8.84064409493637	485.509031958133	1.70966544767652	477.998627295317	3.06573907002925	907.480731	893.465081	86.2953333333333	85.2786666666667	86.1406666666667	0.490927466921317	84.415	0.365211050094478	2	_GTVPDDAVEALADSLGK(Dimethyl (K))K_	Dimethyl (K)	7.5104046628162	28.0312999999999
HAVSEGTKAVTK	3	3	394.585133333333	6.99550956137817	384.413866666667	6.69935212489487	387.728312985663	1.64316259376598	382.91742631726	0.72437731749321	628.353877	614.338227	13.7076666666667	13.5796666666667	13.553	0.657653995485303	12.716	0.583035828897144	2	_HAVSEGTK(Dimethyl (K))AVTK_	Dimethyl (K)	4.81088666840202	28.0313000000001
IGNSYFKEEK	3	3	391.0037	6.06211925897208	378.731466666667	6.60037582061307	384.147088404838	0.256625126289233	377.236504531972	0.904782465070692	621.821878	607.806228	33.4406666666667	33.19	33.286	0.325274414063641	32.3263333333333	0.218029304860102	2	_IGNSYFK(Dimethyl (K))EEK_	Dimethyl (K)	6.91058387286608	28.0312999999999
IINEPTAAAIAYGLDKK	3	3	497.322233333333	7.45839399759316	489.249466666667	9.6237112183052	490.460825844781	1.74969427868594	487.730108853942	3.77162402763226	908.514377	894.498726	72.978	71.6583333333333	72.8233333333333	0.459774340785177	70.7946666666667	0.426767045483955	2	_IINEPTAAAIAYGLDK(Dimethyl (K))K_	Dimethyl (K)	2.7307169908388	28.0313019999999
IISSIEQKEENK	3	3	417.4983	6.75343714563184	411.219166666667	7.98500867271497	410.64580996844	1.09843723721366	409.718391618207	2.2466270971882	723.395938	709.380288	31.0556666666667	29.8913333333333	30.901	0.344678755429526	29.0276666666667	0.223132496761704	2	_IISSIEQK(Dimethyl (K))EENK_	Dimethyl (K)	0.927418350233438	28.0313000000001
ILDLKTGTVK	3	3	362.3435	5.51831330843038	363.054733333333	5.20190578570329	355.485849806787	0.51431948277243	361.561113716725	1.23499630777324	558.355357	544.339707	47.7626666666667	47.3433333333333	47.608	0.16279059486892	46.4796666666667	0.088129324164989	2	_ILDLK(Dimethyl (K))TGTVK_	Dimethyl (K)	-6.07526390993792	28.0313000000001
INNFSADIKDSK	3	3	413.360366666667	6.02820978594252	404.6813	8.31689456227502	406.505622629372	0.234916406072865	403.181335623744	2.48087668912157	690.361899	676.346249	40.6406666666667	39.677	40.486	0.338988855929583	38.8133333333333	0.124247512830014	2	_INNFSADIK(Dimethyl (K))DSK_	Dimethyl (K)	3.32428700562815	28.0313000000001
IQQELQTAKK	3	3	381.2924	6.81535869342178	375.9728	6.49757232510728	374.436844100106	1.1431002744129	374.478001529617	0.529384394528455	607.858795	593.843145	21.0046666666667	20.015	20.85	0.50067498883452	19.1513333333333	0.397464603595228	2	_IQQELQTAK(Dimethyl (K))K_	Dimethyl (K)	-0.0411574295112587	28.0312999999999
IQTKAGEATVK	3	3	374.525333333333	6.67931172377314	362.840833333333	6.25879980294412	367.66871578915	0.820286727348306	361.349101212879	0.938232229861819	587.34552	573.32987	19.339	19.004	19.1843333333333	0.43217447608319	18.1403333333333	0.394559810984908	2	_IQTK(Dimethyl (K))AGEATVK_	Dimethyl (K)	6.31961457627159	28.0312999999999
ISALQGKLSK	3	3	362.1551	6.10813414472865	354.961266666667	5.63424858551106	355.293472497145	0.286524278000816	353.468793696041	1.42479741325237	536.839874	522.824224	35.4623333333333	34.5636666666667	35.3076666666667	0.316687192317247	33.7	0.163128102354495	2	_ISALQGK(Dimethyl (K))LSK_	Dimethyl (K)	1.82467880110403	28.0313000000001
ISSNFSSIIAEKLR	3	3	449.432566666667	7.03875501089031	432.4207	9.00727465052553	442.57733286758	1.23734054657527	430.915889563303	3.10322834721226	796.953955	782.938305	78.2076666666667	76.1946666666667	78.053	0.542520148115363	75.331	0.402462972762032	2	_ISSNFSSIIAEK(Dimethyl (K))LR_	Dimethyl (K)	11.6614433042767	28.0312999999999
ITESVAETAQTIKK	3	3	455.9849	7.03148844626797	436.027366666667	7.52399046938082	449.12551468166	1.2289137642687	434.520641143669	1.62870730728517	773.93797	759.92232	41.93	40.947	41.7753333333333	0.342428743601418	40.0833333333333	0.117673748606524	2	_ITESVAETAQTIK(Dimethyl (K))K_	Dimethyl (K)	14.6048735379909	28.0312999999999
ITGKNQVTATK	3	3	375.927	6.82436590534242	367.0962	6.34779959040927	369.071111755459	1.14973379010708	365.603511409087	0.909124063975238	594.85097	580.83532	15.5613333333333	14.9213333333333	15.4066666666667	0.613259144063733	14.0576666666667	0.556761568756722	2	_ITGK(Dimethyl (K))NQVTATK_	Dimethyl (K)	3.46760034637225	28.0312999999999
IVSGKDYNVTANSK	2	3	414.59595	2.29350084477855	407.460333333333	8.01883346212736	404.569469364142	0.473121825784354	405.961989563212	2.58836381933617	762.406837	748.391187	29.9495	29.6256666666667	30.2481666666667	0.226038467719297	28.762	0.182767915978466	2	_IVSGK(Dimethyl (K))DYNVTANSK_	Dimethyl (K)	-1.39252019906979	28.0313000000001
KFGVLSDNFK	3	3	374.129666666667	4.41740187478266	369.984766666667	6.51976810502744	367.27386382852	1.45527423553325	368.490973446894	1.4898314289861	591.829506	577.813856	55.9213333333333	55.8716666666667	55.7666666666667	0.166779628385616	55.008	0.170670572871963	2	_K(Dimethyl (K))FGVLSDNFK_	Dimethyl (K)	-1.21710961837402	28.0313000000001
KYEEIDNAPEER	3	3	409.3727	6.3437615584131	402.507266666667	7.16043323363423	402.526598452738	1.14762001323468	401.010580403015	1.23329293949619	760.865002	746.849352	30.654	30.3706666666667	30.4993333333333	0.296178062058023	29.507	0.218263856630252	2	_K(Dimethyl (K))YEEIDNAPEER_	Dimethyl (K)	1.5160180497229	28.0313000000001
LAEEENKAK	3	3	354.892866666667	6.24867460293248	349.973533333333	4.82619653799277	348.032344100752	0.590746718212575	348.482218998773	1.18011363408291	530.287671	516.272021	12.5736666666667	12.089	12.419	0.87422810397389	11.2253333333333	0.893505145169544	2	_LAEEENK(Dimethyl (K))AK_	Dimethyl (K)	-0.449874898020937	28.0313000000001
LDEKENLSAK	3	3	371.607	6.08956296707736	365.358333333333	6.89090841640878	364.751400362017	0.27619175118381	363.865811636049	1.44967388482113	587.819335	573.803685	23.791	23.1773333333333	23.6363333333333	0.306813913924677	22.3136666666667	0.242658424768463	2	_LDEK(Dimethyl (K))ENLSAK_	Dimethyl (K)	0.885588725968432	28.0313000000001
LDHLAEKFR	3	3	375.683366666667	5.6093179820129	366.853633333333	6.45866034432324	368.824966482592	0.360194070503945	365.360124253084	1.51748187430935	578.827298	564.811648	34.769	33.9803333333333	34.6143333333333	0.432625447445919	33.1166666666667	0.228600330514002	2	_LDHLAEK(Dimethyl (K))FR_	Dimethyl (K)	3.46484222950824	28.0313000000001
LEEVTGKLQVAR	3	3	401.4644	6.04282964098773	401.850566666667	10.1353254710114	394.612825269392	0.245919279513909	400.351281746573	5.27337427855624	685.903734	671.888084	46.8943333333333	46.4493333333333	46.7396666666667	0.204190542821595	45.5856666666667	0.0486358349824965	2	_LEEVTGK(Dimethyl (K))LQVAR_	Dimethyl (K)	-5.73845647718099	28.0312999999999
LEKTIDDLEEK	3	3	408.000766666667	6.77054682749726	405.4446	7.77697776710208	401.146554223528	1.1104251281482	403.943987477012	1.88468534610355	680.86394	666.84829	41.7036666666667	40.8306666666667	41.549	0.202023375985169	39.967	0.0323796918522177	2	_LEK(Dimethyl (K))TIDDLEEK_	Dimethyl (K)	-2.79743325348352	28.0312999999999
LEQVEKELLR	3	3	395.213633333333	6.05472849955581	385.005466666667	6.37122987839345	388.358613350967	0.252334950144906	383.509629128516	1.53188474689845	642.879727	628.864077	50.7826666666667	50.94	50.628	0.202023375985169	50.0763333333333	0.0254383787044506	2	_LEQVEK(Dimethyl (K))ELLR_	Dimethyl (K)	4.84898422245124	28.0313000000001
LGNDFHTNKR	3	3	372.8707	6.21469490240672	370.889633333333	6.53796451683039	366.018885319872	0.574586730699196	369.396821511742	1.48111625350204	615.322911	601.307261	18.205	17.2736666666667	18.0503333333333	0.632341240505828	16.41	0.52986235109801	2	_LGNDFHTNK(Dimethyl (K))R_	Dimethyl (K)	-3.37793619187016	28.0312999999999
LLEEEDSKLK	3	3	392.130566666667	6.06141881438111	383.772733333333	6.1595422397556	385.272812403842	0.255616834726933	382.275894980241	0.339285992680045	616.342643	602.326993	36.668	35.97	36.5133333333333	0.114194765398611	35.1063333333333	0.118482535046778	2	_LLEEEDSK(Dimethyl (K))LK_	Dimethyl (K)	2.99691742360119	28.0312999999999
LLEEEIQAPTSSKR	3	3	441.113466666667	7.15807608672422	433.3728	8.48613211245264	434.26238791959	1.33744138670424	431.868315139832	2.52970164085694	814.946327	800.930677	49.0976666666667	48.931	48.943	0.213246596950833	48.0673333333333	0.0211765068990251	2	_LLEEEIQAPTSSK(Dimethyl (K))R_	Dimethyl (K)	2.39407277975812	28.0313000000001
LLEQKTQESQK	3	3	415.9455	6.95971398622097	396.207333333333	7.52139022809836	409.088774490363	1.61939984977727	394.709612142706	1.55540476103363	680.377549	666.361899	18.2436666666667	17.5586666666667	18.089	0.440815280033616	16.695	0.401869105279044	2	_LLEQK(Dimethyl (K))TQESQK_	Dimethyl (K)	14.3791623476569	28.0313000000001
LLFSNTAAQKLR	3	3	425.942766666667	6.59870202716665	418.122066666667	8.08837354499244	419.084666660581	0.750369237952104	416.618040472816	2.14914565552111	695.414269	681.398618	57.4573333333333	56.5976666666667	57.3026666666667	0.54171035721233	55.734	0.0916157434311612	2	_LLFSNTAAQK(Dimethyl (K))LR_	Dimethyl (K)	2.46662618776458	28.0313019999999
LLIVSTTPYSEKDTK	3	3	466.2702	7.71001418740589	461.228633333333	8.7572972567644	459.414989676553	1.91455949975822	459.71659458309	2.84640301334731	861.979835	847.964185	59.9263333333333	59.76	59.7716666666667	0.112422318859637	58.8963333333333	0.122523920567011	2	_LLIVSTTPYSEK(Dimethyl (K))DTK_	Dimethyl (K)	-0.301604906537023	28.0312999999999
LQAAYAGDKADDIQK	3	3	442.891233333333	6.71137146664773	431.245333333333	8.42998881632315	436.039741411391	1.06825855987743	429.741415575074	2.47570907085599	817.922852	803.907202	36.4153333333333	35.8666666666667	36.2606666666667	0.277830483888608	35.003	0.160337491283577	2	_LQAAYAGDK(Dimethyl (K))ADDIQK_	Dimethyl (K)	6.29832583631674	28.0313000000001
LQDVSGQLSSSKK	3	3	414.3687	6.75968214341474	404.5889	7.26389731204951	407.514902884522	1.10254390098169	403.089465583372	1.54152011657869	702.888281	688.87263	30.9133333333333	29.8913333333333	30.7586666666667	0.33527120034053	29.0276666666667	0.185040836333799	2	_LQDVSGQLSSSK(Dimethyl (K))K_	Dimethyl (K)	4.4254373011504	28.0313020000001
LQEKVESAQSEQK	3	3	419.796166666667	6.94583438640263	417.724566666667	8.08066583972714	412.947306524935	1.61291526565373	416.223274724067	2.1471092360398	766.401752	752.386102	19.229	19.127	19.0743333333333	0.461747886959013	18.2633333333333	0.368020077954693	2	_LQEK(Dimethyl (K))VESAQSEQK_	Dimethyl (K)	-3.27596819913214	28.0312999999999
LQLEIDQKK	3	3	370.998966666667	5.50724021841551	367.9703	5.43840504284115	364.140880787265	0.520369060804167	366.475967853969	1.6233529735683	571.842613	557.826963	44.2696666666667	43.2866666666667	44.115	0.36709414475188	42.423	0.0808585871204227	2	_LQLEIDQK(Dimethyl (K))K_	Dimethyl (K)	-2.33508706670449	28.0313000000001
LTEKELAEAASK	3	3	404.158366666667	6.17138275618466	389.1993	6.83940048761586	397.30266372109	0.549685081755045	387.702872709051	0.999876867234021	659.36665	645.351	40.9256666666667	40.6943333333333	40.771	0.501310726440647	39.8306666666667	0.363783055008218	2	_LTEK(Dimethyl (K))ELAEAASK_	Dimethyl (K)	9.59979101203839	28.0313000000001
LTSLNVKYNNDK	3	3	416.081533333333	6.60929651122821	410.5419	7.90138657262128	409.229002629331	0.762844773479752	409.041295774493	1.98866492422327	718.890823	704.875173	39.02	39.1	38.8653333333333	0.321112821986986	38.2363333333333	0.116619514280894	2	_LTSLNVK(Dimethyl (K))YNNDK_	Dimethyl (K)	0.187706854838552	28.0312999999999
PASGAGAGAGAGKR	3	3	392.779233333333	7.00515321198142	379.787966666667	7.12913419451011	385.915279846586	1.64698664618472	378.290252325212	1.19904942251379	578.315086	564.299436	11.6533333333333	11.2726666666667	11.4986666666667	0.827009942167838	10.409	0.761317352430059	2	_PASGAGAGAGAGK(Dimethyl (K))R_	Dimethyl (K)	7.62502752137436	28.0312999999999
PSVGSQSNQAGQGKR	3	3	432.388966666667	5.70216111429111	424.095033333333	8.2423938769834	425.535998348934	3.03340122907404	422.591674956313	2.29457107710914	764.89496	750.87931	13.5323333333333	13.126	13.3776666666667	0.721271408309279	12.2623333333333	0.645045045799992	2	_PSVGSQSNQAGQGK(Dimethyl (K))R_	Dimethyl (K)	2.94432339262062	28.0312999999999
PSVSTKLISK	3	3	369.762633333333	6.09786072515052	362.095366666667	5.1815583566465	362.900045448968	0.278668593878629	360.601147502729	1.26348692766808	544.339707	530.324057	37.264	37.2663333333333	37.1093333333333	0.298888124740865	36.4026666666667	0.10731935726813	2	_PSVSTK(Dimethyl (K))LISK_	Dimethyl (K)	2.29889794623836	28.0312999999999
SDDESSQKDIK	3	3	379.621066666667	6.39294409668451	373.9632	6.99881812951301	372.770648208658	1.1695619849705	372.470718354794	1.10718700022746	640.304246	626.288596	12.9816666666667	12.3096666666667	12.827	0.710361723193038	11.446	0.688109568148692	2	_SDDESSQK(Dimethyl (K))DIK_	Dimethyl (K)	0.299929853864001	28.0313000000001
SEASSEFAKK	3	3	365.647333333333	6.23140777540143	353.3645	5.43838254998674	358.788251634455	0.581434290196586	351.873871567237	0.553316480870932	556.285128	542.269478	18.354	16.9106666666667	18.1993333333333	0.637623277840803	16.047	0.549801883509972	2	_SEASSEFAK(Dimethyl (K))K_	Dimethyl (K)	6.91438006721751	28.0312999999999
SGFGKFER	3	3	341.435666666667	4.97479301914497	341.0513	3.01074725608114	334.568005963845	1.10324866219009	339.558555973406	2.99928316130721	478.253434	464.237784	32.65	31.6603333333333	32.4953333333333	0.385386962819338	30.7966666666667	0.261565373175514	2	_SGFGK(Dimethyl (K))FER_	Dimethyl (K)	-4.99055000956105	28.0313000000001
SGKFTQQDIDEAK	1	3	420.6128	0	414.274666666667	8.05654609391231	408.626643485979	0	412.773816143236	2.29286213385192	747.87537	733.85972	31.313	30.494	31.614	0	29.6303333333333	0.280193583874517	2	_SGK(Dimethyl (K))FTQQDIDEAK_	Dimethyl (K)	-4.14717265725693	28.0312999999999
SITHSTVGSKGEK	3	3	408.7289	7.21856137952708	405.812466666667	7.75989395567578	401.874314882917	2.20079656604423	404.311592963281	1.78955764258148	679.867348	665.851698	13.0076666666667	12.53	12.853	0.751296065328299	11.6663333333333	0.716901046945193	2	_SITHSTVGSK(Dimethyl (K))GEK_	Dimethyl (K)	-2.43727808036431	28.0312999999999
SKLLFSNTAAQK	1	3	397.2285	0	395.245266666667	11.6138372583455	389.151552278548	0	393.74730827295	6.05407143042818	668.385177	654.369527	41.087	40.9796666666667	41.3833333333333	0	40.116	0.070713820745625	2	_SK(Dimethyl (K))LLFSNTAAQK_	Dimethyl (K)	-4.59575599440211	28.0313000000001
SLEEEGAAHSGKR	2	3	417.0904	8.41259079713259	401.065266666667	7.67350558241363	412.804765816536	3.04539085889249	399.56686269465	1.80650973482315	699.852229	685.836579	15.238	14.6036666666667	14.8555	0.728084282361754	13.74	0.579053346227944	2	_SLEEEGAAHSGK(Dimethyl (K))R_	Dimethyl (K)	13.2379031218858	28.0312999999999
SLFFGGKGAPLQR	3	3	415.808833333333	6.15277057457316	410.234266666667	5.87425991451972	408.954828024247	0.540581549469597	408.733019982557	1.11833713903788	703.401161	689.385511	63.562	63.519	63.4073333333333	0.104059811860512	62.6553333333333	0.0956910538022143	2	_SLFFGGK(Dimethyl (K))GAPLQR_	Dimethyl (K)	0.221808041689371	28.0313000000001
SLGEPAAGEGSAKR	3	3	422.079466666667	7.79640875937974	398.6932	7.06477490370357	415.220646619347	1.98735647904159	397.194601964427	1.15166220608247	679.357148	665.341498	23.072	22.5163333333333	22.9173333333333	0.393175250718786	21.6526666666667	0.307219971862364	2	_SLGEPAAGEGSAK(Dimethyl (K))R_	Dimethyl (K)	18.0260446549203	28.0313000000001
SLKLNTAEDAK	3	3	376.553166666667	5.60479697075046	374.1417	5.55862242736456	369.69934012264	0.360813838092362	372.64756333178	1.47403702652517	609.340435	595.324785	29.87	30.105	29.7153333333333	0.296990085880174	29.2413333333333	0.199604052508405	2	_SLK(Dimethyl (K))LNTAEDAK_	Dimethyl (K)	-2.94822320914034	28.0312999999999
SNEEGSEEKGPEVR	3	3	400.582666666667	6.35270150513413	398.8213	6.5327238890068	393.741644297661	1.15289495653432	397.326489934642	0.57367502313776	787.868273	773.852623	19.4813333333333	18.991	19.3266666666667	0.43224774274843	18.1273333333333	0.345312579813968	2	_SNEEGSEEK(Dimethyl (K))GPEVR_	Dimethyl (K)	-3.58484563698011	28.0313000000001
SPDEAYAIAKK	3	3	383.090433333333	5.59741786927983	372.708766666667	5.98655058972472	376.234731442012	0.365788768461681	371.215180330736	1.07698184005751	610.829703	596.814053	33.136	31.6346666666667	32.9813333333333	0.463097301990752	30.771	0.301375918819745	2	_SPDEAYAIAK(Dimethyl (K))K_	Dimethyl (K)	5.01955111127597	28.0313000000001
SPSDSGYSYETIGKTTK	3	3	477.043766666667	7.09906727418	442.749966666667	8.22800100530702	470.18955920891	1.28514567410455	441.245119351553	2.28799341762315	924.946721	910.931071	41.9106666666667	41.2323333333333	41.756	0.384168510480033	40.3686666666667	0.24162045535187	2	_SPSDSGYSYETIGK(Dimethyl (K))TTK_	Dimethyl (K)	28.9444398573565	28.0313000000001
SSFAYKDQNENR	2	3	416.8516	2.29300587003173	419.946666666667	7.08542991944267	406.822085191252	0.474085228237316	418.443856967234	1.16699911048827	743.849687	729.834037	23.3975	22.769	23.6961666666667	0.28119279665185	21.9053333333333	0.435348646999673	2	_SSFAYK(Dimethyl (K))DQNENR_	Dimethyl (K)	-11.6217717759828	28.0313000000001
SSGPGGQNVNKVNSK	3	3	404.005833333333	7.3783467947321	402.9182	7.71859496475881	397.160408700756	1.72105693475474	401.42102279789	1.84327099999893	750.891886	736.876236	16.2093333333333	15.6533333333333	16.0546666666667	0.608609708908575	14.7896666666667	0.520650341186654	2	_SSGPGGQNVNK(Dimethyl (K))VNSK_	Dimethyl (K)	-4.26061409713355	28.0313000000001
STGLELETPSLVPVKK	3	3	463.412066666667	8.17023119460725	459.079633333333	10.0561473688154	456.557969084042	2.33175937583317	457.568485831515	5.1747579143568	863.503477	849.487827	74.767	74.6263333333333	74.6123333333333	0.234210968525767	73.7626666666667	0.102802939862849	2	_STGLELETPSLVPVK(Dimethyl (K))K_	Dimethyl (K)	-1.01051674747322	28.0312999999999
TEVLSPNSKVESK	3	3	407.036566666667	6.96748594066275	420.079066666667	8.13864283301173	400.1874565703	1.62731504419648	418.575531729977	2.19642956007191	723.395938	709.380288	31.7103333333333	31.1096666666667	31.5556666666667	0.277830483888611	30.246	0.161750150266118	2	_TEVLSPNSK(Dimethyl (K))VESK_	Dimethyl (K)	-18.3880751596777	28.0313000000001
TLDEILQEKK	3	3	386.2774	5.59259156295182	376.9229	6.07508655329289	379.422447657108	0.368253045088192	375.428593299639	1.01208680413304	622.85846	608.84281	51.2363333333333	49.9873333333333	51.0816666666667	0.274812865621523	49.1236666666667	0.0567753859030894	2	_TLDEILQEK(Dimethyl (K))K_	Dimethyl (K)	3.99385435746842	28.0313000000001
TLQKQSVVYGGK	3	3	404.8252	5.7415261115839	391.644033333333	7.45497437710777	397.970466359873	0.883146876076685	390.147237348249	1.65567929405652	668.385177	654.369527	29.118	27.9603333333333	28.9633333333333	0.364929825826527	27.0966666666667	0.228380043883973	2	_TLQK(Dimethyl (K))QSVVYGGK_	Dimethyl (K)	7.82322901162399	28.0313000000001
TPNLYIYSKK	2	3	386.06385	2.31131993566444	382.617966666667	6.7768516734051	376.024753489436	0.460578866588818	381.122087349191	1.42944878730549	627.858264	613.842613	48.137	47.1293333333333	48.4356666666667	0.267757767809302	46.2656666666667	0.198074340701779	2	_TPNLYIYSK(Dimethyl (K))K_	Dimethyl (K)	-5.09733385975517	28.0313019999999
TTEETSKPK	3	3	345.041133333333	7.33217635448938	342.799033333333	5.20677892975429	338.182709962304	1.48276607385588	341.309608349632	0.820066538636165	524.779679	510.764029	10.76	7.97866666666667	10.6053333333333	1.28024741532426	7.115	1.27109866170089	2	_TTEETSK(Dimethyl (K))PK_	Dimethyl (K)	-3.1268983873278	28.0313
TTGFYSGFSEVAEKR	3	3	460.2449	7.1277956985312	455.678766666667	9.13230118663052	453.390965151116	1.30994232534858	454.168484603733	3.24259919821529	853.922852	839.907202	61.8706666666667	60.9396666666667	61.716	0.274356418631762	60.076	0.147169214775981	2	_TTGFYSGFSEVAEK(Dimethyl (K))R_	Dimethyl (K)	-0.777519452616502	28.0313000000001
TVSKVDDFLANEAK	1	3	416.1193	0	421.5253	7.64358495929755	415.628963209289	0	420.023374260096	1.6818655144783	782.914495	768.898845	56.579	55.6383333333333	55.5176666666667	0	54.7746666666667	0.0793186260877284	2	_TVSK(Dimethyl (K))VDDFLANEAK_	Dimethyl (K)	-4.39441105080664	28.0312999999999
VDIDAPDVSIEGPDAKLK	3	3	464.481033333333	7.58096004232534	461.904266666667	8.78137406180454	457.632771712524	1.75083607458163	460.394281804426	2.87734573552562	955.509488	941.493838	70.1333333333333	70.3296666666667	69.9786666666667	0.252696348300576	69.466	0.204105637137021	2	_VDIDAPDVSIEGPDAK(Dimethyl (K))LK_	Dimethyl (K)	-2.76151009190204	28.0313000000001
VDVEVPDVSLEGPEGKLK	3	3	466.5685	7.57695464352271	463.237333333333	8.82130024278357	459.720352553286	1.74737313309454	461.727152035082	2.90600491602577	969.525138	955.509488	76.1023333333333	76.227	75.9476666666667	0.256378192867057	75.3633333333333	0.240430401109716	2	_VDVEVPDVSLEGPEGK(Dimethyl (K))LK_	Dimethyl (K)	-2.00679948179544	28.0312999999999
VETTVTSLKTK	3	3	392.845766666667	5.58586526362149	380.906366666667	6.64878823270327	385.988022665967	0.373356429555153	379.410516153578	0.916780624900472	617.866285	603.850635	32.961	32.1723333333333	32.8063333333333	0.288357031781403	31.3086666666667	0.132547266202583	2	_VETTVTSLK(Dimethyl (K))TK_	Dimethyl (K)	6.57750651238894	28.0312999999999
VFIGNLNTLVVKK	3	3	433.9717	7.1752775897522	423.1663	7.16768485844628	427.115572094397	1.34940441819578	421.662306068785	1.23413612860358	736.963594	722.947944	76.0633333333333	75.1966666666667	75.9086666666667	0.332016231196279	74.333	0.188964135339086	2	_VFIGNLNTLVVK(Dimethyl (K))K_	Dimethyl (K)	5.45326602561158	28.0312999999999
VFSIISSEKELK	3	3	423.009166666667	6.74796876573484	414.519466666667	7.45887879800534	416.153021561688	1.09272704275722	413.016988519648	1.49651828150049	704.408317	690.392667	62.4413333333333	62.268	62.2866666666667	0.181264386402234	61.4043333333333	0.066237787134266	2	_VFSIISSEK(Dimethyl (K))ELK_	Dimethyl (K)	3.13603304204014	28.0313000000001
VGEFSGANKEK	3	3	383.186966666667	6.39373768177374	376.398	5.98771033618028	376.329175538378	1.16823963380522	374.902475913083	0.397156586847522	597.311677	583.296027	20.3693333333333	19.354	20.2146666666667	0.453220451632293	18.4903333333333	0.397464603595228	2	_VGEFSGANK(Dimethyl (K))EK_	Dimethyl (K)	1.4266996252943	28.0313000000001
VGLQVVAVKAPGFGDNR	3	3	472.2547	7.57446682480026	463.9487	8.35236190726911	465.398943552781	1.74051840397206	462.436322602878	2.53791795011249	877.999228	863.983578	73.0496666666667	73.4986666666667	72.895	0.224554620922794	72.635	0.129023684302969	2	_VGLQVVAVK(Dimethyl (K))APGFGDNR_	Dimethyl (K)	2.96262094990357	28.0313000000001
VGTASVLQPVKK	3	3	398.575233333333	6.78551081373638	401.5177	6.62647933747628	391.716999976708	3.03757823251837	400.01582191475	0.897760134533699	627.892638	613.876988	40.8736666666667	40.001	40.719	0.432229234447548	39.1373333333333	0.0179752916836145	2	_VGTASVLQPVK(Dimethyl (K))K_	Dimethyl (K)	-8.29882193804252	28.0313000000001
VGVEVPDVNIEGPEGKLK	2	3	462.7036	10.5798730814694	457.715733333333	8.65741412451395	456.466089508209	2.46536485891591	456.207056228347	2.74558074179497	954.027848	940.012198	73.555	73.596	73.1748333333333	0.0209775011752039	72.7323333333333	0.2291770300687	2	_VGVEVPDVNIEGPEGK(Dimethyl (K))LK_	Dimethyl (K)	0.259033279861796	28.0312999999999
VLTANSNPSSPSAAKR	3	3	447.918966666667	6.29117712064551	433.016866666667	7.95210671730036	441.065634155354	1.1228628565313	431.512421967192	1.9964617841342	814.441743	800.426093	26.597	26.0613333333333	26.4423333333333	0.365031657683431	25.1976666666667	0.282614185379605	2	_VLTANSNPSSPSAAK(Dimethyl (K))R_	Dimethyl (K)	9.55321218816209	28.0312999999999
VNALKNLQVK	3	3	378.603833333333	6.2124761000211	371.8822	5.96832001236527	371.744359439052	0.570658790936298	370.386994389813	1.09519603784745	577.866423	563.850773	42.643	42.5736666666667	42.4883333333333	0.339573425213331	41.71	0.0724760496838642	2	_VNALK(Dimethyl (K))NLQVK_	Dimethyl (K)	1.35736504923892	28.0313000000001
VNIGQGSHPQKVK	3	3	414.325833333333	6.7590015951569	418.391833333333	8.08555827654055	407.472905475494	1.10243027572073	416.888440385923	2.12536002357638	710.406975	696.391325	19.864	19.5613333333333	19.7093333333333	0.549172812307548	18.6976666666667	0.45709383913785	2	_VNIGQGSHPQK(Dimethyl (K))VK_	Dimethyl (K)	-9.41553491042936	28.0312999999999
VNVEAPDVNLEGLGGKLK	1	3	476.6329	0	456.022666666667	8.66384961569242	464.654294148325	0	454.514284887753	2.87401831852871	940.528015	926.512365	76.146	76.3696666666667	76.447	0	75.506	0.284711745064686	2	_VNVEAPDVNLEGLGGK(Dimethyl (K))LK_	Dimethyl (K)	10.1400092605721	28.0312999999999
VTLEVGKVIQQGR	3	3	429.710066666667	7.182241296652	429.9529	8.39637768564515	422.854200652377	1.35556746353681	428.446510880207	2.45225478723096	727.938108	713.922458	57.8786666666667	58.1076666666667	57.724	0.537661706941377	57.244	0.110312183269929	2	_VTLEVGK(Dimethyl (K))VIQQGR_	Dimethyl (K)	-5.59231022782961	28.0313000000001
VYIASSSGSTAIKK	3	3	441.602233333333	7.16605354594376	427.859533333333	7.83062859694757	434.742093536428	1.33891878415618	426.353454287256	1.92551211165988	720.408849	706.393199	34.6716666666667	34.039	34.517	0.325679460683528	33.1753333333333	0.140835996030055	2	_VYIASSSGSTAIK(Dimethyl (K))K_	Dimethyl (K)	8.38863924917172	28.0313000000001
YIEIYVQKVNPSR	3	3	448.2552	7.03860250902122	436.881433333333	8.59145929707715	441.4022181382	1.23863702750954	435.375831746032	2.66560524347238	818.956497	804.940847	60.8273333333333	59.9416666666667	60.6726666666667	0.255851736580217	59.078	0.128088944791417	2	_YIEIYVQK(Dimethyl (K))VNPSR_	Dimethyl (K)	6.02638639216735	28.0313000000001
AAINQKLIETGER	3	3	478.796133333333	6.61275021933638	478.496966666667	1.78454714236788	468.562455764825	2.56212741727801	476.286567639062	7.63056440264196	490.94734	481.603574	44.095	44.0253333333333	43.9403333333333	0.359522522861151	43.1616666666667	0.179404880399369	3	_AAINQK(Dimethyl (K))LIETGER_	Dimethyl (K)	-7.72411187423751	28.031298
AAQASDLEKIHLDEK	3	3	513.345366666667	8.27314205506792	508.215566666667	4.05138246075749	503.115864858769	0.748997083560242	506.001101276887	5.52974549928716	565.968581	556.624814	47.581	47.2136666666667	47.4263333333333	0.404304478222928	46.35	0.282156182124569	3	_AAQASDLEK(Dimethyl (K))IHLDEK_	Dimethyl (K)	-2.8852364181173	28.0313009999999
AGPNASIISLKSDK	3	3	494.895266666667	7.44144512466049	485.726466666667	2.70188378975361	484.653090291404	1.63583543197369	483.512551762007	6.72490438466515	476.940074	467.596308	50.8213333333333	49.4496666666667	50.6666666666667	0.347695428660076	48.586	0.817924677325345	3	_AGPNASIISLK(Dimethyl (K))SDK_	Dimethyl (K)	1.14053852939668	28.0312979999999
AGQKLIDVNHYAK	3	3	483.1592	9.09942096674288	476.869066666667	4.75308406861623	472.925212732669	1.20194731731291	474.659548402644	4.51252537432208	495.612181	486.268414	38.9166666666667	38.8733333333333	38.762	0.387860943008074	38.0096666666667	0.160995169009646	3	_AGQK(Dimethyl (K))LIDVNHYAK_	Dimethyl (K)	-1.734335669975	28.031301
ALASIDSKLNQAK	3	3	468.030966666667	6.69544464866475	483.7387	5.55217454786862	457.79380287197	2.09959749052433	481.524078767859	3.41742374523327	462.936553	453.592786	44.192	43.3253333333333	44.0373333333333	0.321112821986985	42.4616666666667	0.0962381305812703	3	_ALASIDSK(Dimethyl (K))LNQAK_	Dimethyl (K)	-23.7302758958895	28.031301
ANEKTESSSAQQVAVSR	3	3	501.006333333333	8.22615040121035	499.958666666667	19.6266752676895	490.787255615726	1.62942906082692	497.749095907296	27.3118764099283	607.309666	597.965899	23.856	23.482	23.7013333333333	0.451749684867384	22.6183333333333	0.325706582337199	3	_ANEK(Dimethyl (K))TESSSAQQVAVSR_	Dimethyl (K)	-6.96184029156962	28.0313009999999
ANLEKAQAELVGTADEATR	3	3	535.630833333333	8.23745252206852	521.591133333333	6.48431283200721	525.409808739675	0.763838688920857	519.377824252722	2.76511467712615	672.351642	663.007876	59.1036666666667	59.313	58.949	0.180163197623097	58.4493333333333	0.0598451706025195	3	_ANLEK(Dimethyl (K))AQAELVGTADEATR_	Dimethyl (K)	6.03198448695366	28.0312979999999
ASAISIKLGSSK	1	3	448.3064	0	448.520666666667	3.19305707173132	447.615472751773	0	446.309817999903	5.77613137184043	397.243206	387.899439	47.033	46.1576666666667	45.9716666666667	0	45.294	0.661372394679764	3	_ASAISIK(Dimethyl (K))LGSSK_	Dimethyl (K)	1.30565475187029	28.031301
ASDTSSETVFGKR	3	3	480.081666666667	7.45678028530634	479.8361	5.51243611210143	469.842855921088	1.62472696805874	477.623539057096	3.55796121981037	471.572051	462.228284	32.7083333333333	31.44	32.5536666666667	0.355209484357862	30.5763333333333	0.216818152171613	3	_ASDTSSETVFGK(Dimethyl (K))R_	Dimethyl (K)	-7.78068313600807	28.031301
ASEALLKQLK	2	3	448.5812	9.41696526912999	461.432933333333	5.90672835530238	439.242502557396	2.81323223480294	459.21482237265	3.11666418883933	376.904413	367.560646	46.036	45.7426666666667	45.6558333333333	0.459855110031653	44.879	0.167571212059566	3	_ASEALLK(Dimethyl (K))QLK_	Dimethyl (K)	-19.9723198152536	28.0313009999999
ASNAAVKLAESK	2	3	462.3133	10.565306681777	454.4535	5.76594448204283	452.980253005446	1.65464441021478	452.241955894253	3.2330405262145	406.23471	396.890944	28.7035	28.4136666666667	28.3233333333333	0.611883067986761	27.55	0.293109952823928	3	_ASNAAVK(Dimethyl (K))LAESK_	Dimethyl (K)	0.738297111192651	28.031298
ATVASSTQKFQDLGVK	3	3	482.0276	6.6699298864381	488.187166666667	5.67281264394775	471.808533290077	2.10860331940967	485.97921955738	5.03991568227742	569.98071	560.636943	51.56	50.739	51.4053333333333	0.277587423666452	49.8753333333333	0.0879854785998514	3	_ATVASSTQK(Dimethyl (K))FQDLGVK_	Dimethyl (K)	-14.1706862673028	28.0313010000002
DAEAAEATAEGALKAEK	2	3	545.57995	11.571873184796	546.469466666667	6.18660785918529	536.257136667991	0.609249644758308	544.243222856178	2.85615012205611	568.287979	558.944213	52.383	51.5556666666667	52.0028333333333	0.473997245655386	50.692	0.257354705502825	3	_DAEAAEATAEGALK(Dimethyl (K))AEK_	Dimethyl (K)	-7.98608618818639	28.0312979999999
DAIHFYNKSLAEHR	3	3	507.238833333333	7.41619332699287	503.8449	5.2546673310496	497.013078678328	1.64309530395683	501.632484596241	3.84614124478251	576.965394	567.621627	43.6863333333333	43.0856666666667	43.5316666666667	0.519729523673401	42.222	0.307989357680496	3	_DAIHFYNK(Dimethyl (K))SLAEHR_	Dimethyl (K)	-4.61940591791313	28.0313009999999
DASTLQSQKAEGTGDAK	3	3	492.406866666667	10.9684347184698	497.388133333333	9.39496478191023	482.186092122609	4.48064371201067	495.177857791518	2.45476870855168	578.955	569.611234	22.119	21.4533333333333	21.9643333333333	0.356526919663083	20.5896666666667	0.286910167900069	3	_DASTLQSQK(Dimethyl (K))AEGTGDAK_	Dimethyl (K)	-12.9917656689088	28.0312980000002
DDSFLGKLGGTLAR	3	3	483.732233333333	7.57173548820435	477.4646	6.23317247715801	473.497521015071	1.19898513849116	475.254675658235	2.73516942420144	493.271824	483.928057	81.671	81.5153333333333	81.5163333333333	0.273416857157309	80.6516666666667	0.108224047440688	3	_DDSFLGK(Dimethyl (K))LGGTLAR_	Dimethyl (K)	-1.7571546431638	28.0313009999999
DESFLGKLGGTLAR	3	3	477.079633333333	7.57769283643337	477.421366666667	6.23262179931795	466.848082060673	1.19231847982871	475.211856916262	2.73492299524485	497.943707	488.599941	80.523	80.2773333333333	80.3683333333333	0.245734499906804	79.4136666666667	0.111937978859326	3	_DESFLGK(Dimethyl (K))LGGTLAR_	Dimethyl (K)	-8.36377485558842	28.031298
DFDTALKHYDK	3	3	462.5269	7.59810711493329	449.990733333333	5.70418156472367	452.291004900395	1.17842903991592	447.786708955206	3.33950841494514	460.897987	451.55422	44.976	44.5176666666667	44.8213333333333	0.373923491877388	43.654	0.25086605545147	3	_DFDTALK(Dimethyl (K))HYDK_	Dimethyl (K)	4.50429594518903	28.031301
DHLSDKESK	2	3	423.7704	4.72601888273838	417.2072	5.040618104955	408.728718324551	0.560852461202717	415.0015726858	3.93667439798439	362.852377	353.508611	11.237	8.7369	11.5356666666667	0.172062650088728	7.87323333333333	1.66652784188497	3	_DHLSDK(Dimethyl (K))ESK_	Dimethyl (K)	-6.27285436124811	28.031298
DKALPLEAEVAPVK	3	3	512.767633333333	7.42005206540582	509.844633333333	4.67408722354782	502.525953584013	1.64878060271456	507.625283380152	4.60811448024845	503.295858	493.952091	66.796	66.448	66.6413333333333	0.123240054816241	65.5843333333333	0.0234686552187765	3	_DK(Dimethyl (K))ALPLEAEVAPVK_	Dimethyl (K)	-5.09932979613916	28.031301
DLGKFQVATDALK	3	3	488.825333333333	8.25715039970408	500.3267	4.45292647480283	478.585509711666	13.9116102145589	498.10822715558	6.12058834069335	478.604803	469.261036	67.7676666666667	67.7053333333333	67.613	0.237633705054175	66.8416666666667	0.0428809722112024	3	_DLGK(Dimethyl (K))FQVATDALK_	Dimethyl (K)	-19.5227174439134	28.031301
DLSTVEALQNLKNLK	2	3	522.60685	11.6062385743617	545.9194	7.74654756068794	513.291794147765	0.574198270833891	543.693564862357	1.24241268289869	571.99636	562.652593	84.19	83.511	83.8098333333333	0.557435845835401	82.6473333333333	0.497926478285481	3	_DLSTVEALQNLK(Dimethyl (K))NLK_	Dimethyl (K)	-30.4017707145917	28.0313009999999
DSSPTTNSKLSALQR	3	3	482.7557	7.44379954257234	487.848133333333	4.95026648205258	472.532017447458	1.62513275737963	485.63874073914	4.23909223077538	544.956564	535.612797	40.9386666666667	39.8583333333333	40.784	0.412673128651617	38.9946666666667	0.233912614262486	3	_DSSPTTNSK(Dimethyl (K))LSALQR_	Dimethyl (K)	-13.1067232916816	28.0313009999999
DTGEKLTVAENEAETK	3	3	491.798966666667	6.65962831495373	523.210433333333	7.24915756852709	481.579863295131	2.11661915895745	520.992570802271	1.82850326949952	588.295023	578.951256	39.4676666666667	39.029	39.313	0.301908558636184	38.1653333333333	0.144649384528399	3	_DTGEK(Dimethyl (K))LTVAENEAETK_	Dimethyl (K)	-39.41270750714	28.0313010000002
DTPTSAGPNSFNKGK	3	3	465.3397	8.27640040778598	467.9747	3.69619440370769	455.115957105354	1.62276593357286	465.769654915826	5.39989892934483	516.926605	507.582838	30.0966666666667	28.809	29.942	0.354758759973281	27.9453333333333	0.214588236189945	3	_DTPTSAGPNSFNK(Dimethyl (K))GK_	Dimethyl (K)	-10.6536978104714	28.031301
DVNAAIAAIKTK	2	2	465.5234	10.5582356139651	459.735	4.83717606874094	456.192028670843	1.65885199731412	461.974150963621	1.62144441291583	414.918722	405.574955	58.381	56.5545	58.0008333333333	0.762496812379494	55.3361666666667	0.0775460436701265	3	_DVNAAIAAIK(Dimethyl (K))TK_	Dimethyl (K)	-5.78212229277767	28.031301
DYSAPVNFISAGLKK	3	3	527.7278	7.52075978143167	514.894633333333	6.23442578697777	517.490354051081	1.24189889767409	512.676906842645	2.72206541571722	546.634762	537.290996	80.085	79.571	79.9303333333333	0.302685939180828	78.7073333333333	0.224455142759327	3	_DYSAPVNFISAGLK(Dimethyl (K))K_	Dimethyl (K)	4.8134472084364	28.0312980000002
DYSSGFGGKYGVQADR	3	3	498.448533333333	8.28773840099536	491.899833333333	3.82870258747443	488.225857804976	0.738959071986861	489.691296321156	5.9358764447908	578.940914	569.597147	48.5856666666667	48.2246666666667	48.431	0.220071453042974	47.361	0.212596906008637	3	_DYSSGFGGK(Dimethyl (K))YGVQADR_	Dimethyl (K)	-1.46543851618026	28.0313010000002
FDDTNPEKEEAK	3	3	497.571966666667	9.08686805358884	503.589466666667	6.77886349274959	487.330724684553	2.25201631031055	501.37051782554	2.16945636816189	484.228061	474.884294	24.2966666666667	24.266	24.142	0.287337973667095	23.4023333333333	0.218669715425903	3	_FDDTNPEK(Dimethyl (K))EEAK_	Dimethyl (K)	-14.0397931409872	28.031301
FGTINIVHPKLGSYTK	3	3	530.600866666667	7.51174738282204	533.820166666667	5.78422568744802	520.37179493773	1.2441786458492	531.599796366201	4.76169228351209	601.676962	592.333195	62.7003333333333	63.227	62.5456666666667	0.211542220634825	62.3633333333333	0.129738626133896	3	_FGTINIVHPK(Dimethyl (K))LGSYTK_	Dimethyl (K)	-11.228001428471	28.0313009999999
FLQEFYQDDELGKK	3	3	509.844833333333	8.27329437970956	495.074166666667	5.8214163279509	499.621392946756	0.746451024132519	492.865534184912	3.17472135158277	596.633199	587.289432	66.595	66.532	66.4403333333333	0.171262306938152	65.6683333333333	0.0298123762517741	3	_FLQEFYQDDELGK(Dimethyl (K))K_	Dimethyl (K)	6.75585876184408	28.0313009999999
FSAYIKNSNPALNDNLEK	3	3	520.798366666667	10.665813136528	524.182033333333	6.75636977402316	510.583925515321	2.90435356056343	521.968567516424	3.18481410499557	689.356616	680.01285	58.099	57.9973333333333	57.9443333333333	0.396041383920645	57.1336666666667	0.101925353949732	3	_FSAYIK(Dimethyl (K))NSNPALNDNLEK_	Dimethyl (K)	-11.3846420011036	28.0312980000002
GADFLVTEVENGGSLGSKK	1	3	540.1472	0	537.895633333333	8.40892570685063	539.43942170098	0	535.676202042271	1.08851351816433	646.005584	636.661817	73.007	72.157	71.9456666666667	0	71.2933333333333	0.166077625759102	3	_GADFLVTEVENGGSLGSK(Dimethyl (K))K_	Dimethyl (K)	3.7632196587092	28.0313009999999
GAEKTEVAEPR	3	3	449.307233333333	7.49946661058862	447.877333333333	4.00875600695943	439.058855974165	1.6036123367911	445.667874584049	4.98125932896657	405.550698	396.206932	19.6046666666667	18.926	19.45	0.471563475166509	18.0623333333333	0.39746460359523	3	_GAEK(Dimethyl (K))TEVAEPR_	Dimethyl (K)	-6.60901860988372	28.031298
GETASKLQSEISR	3	3	470.639066666667	6.62150021168415	466.156866666667	4.38973993800698	460.405048352904	2.55712947915375	463.949269888085	4.59249698867749	478.591334	469.247567	35.9226666666667	35.5293333333333	35.768	0.413178868987488	34.6656666666667	0.268711327966982	3	_GETASK(Dimethyl (K))LQSEISR_	Dimethyl (K)	-3.54422153518055	28.031301
GEVGAGAGPGAQAGPSAKR	3	3	500.8083	7.4248606943161	471.461566666667	4.54827877370474	490.580915233185	1.63861150906945	469.258039359625	5.89199827764097	555.96042	546.616653	25.249	24.7843333333333	25.0943333333333	0.422893735010478	23.9206666666667	0.267931790656587	3	_GEVGAGAGPGAQAGPSAK(Dimethyl (K))R_	Dimethyl (K)	21.3228758735597	28.0313009999999
GEVQVSDKER	3	3	432.8244	7.51865679759359	441.483733333333	4.83130193874626	422.576691819942	1.59174479347924	439.274603155235	4.44596085584582	392.206932	382.863165	17.8873333333333	17.241	17.7326666666667	0.543718472904667	16.3773333333333	0.45183416328462	3	_GEVQVSDK(Dimethyl (K))ER_	Dimethyl (K)	-16.6979113352926	28.031301
GFALVGVGSEASSKK	3	3	495.3285	7.56089005937795	508.9607	6.97345051678147	485.089054374889	1.21054707965913	506.740423771456	2.30359051469354	488.940074	479.596308	55.9733333333333	55.5216666666667	55.8186666666667	0.321007441935197	54.658	0.0961358991798123	3	_GFALVGVGSEASSK(Dimethyl (K))K_	Dimethyl (K)	-21.6513693965666	28.0312979999999
GGPGSTLSFVGKR	3	3	435.7029	6.93254835900913	459.084066666667	7.48405730625663	425.467157432898	2.00241000189645	456.874039829549	1.53775154227502	430.910338	421.566571	48.774	48.0173333333333	48.6193333333333	0.356526919663084	47.1536666666667	0.13725442717005	3	_GGPGSTLSFVGK(Dimethyl (K))R_	Dimethyl (K)	-31.4068823966509	28.031301
GSLEKGSPEDK	3	3	443.932166666667	6.72929387256442	436.570966666667	5.40797870218933	433.680768154068	2.08175291560051	434.363404920369	3.5671963172514	392.203187	382.85942	15.146	14.312	14.9913333333333	0.591388573143284	13.4483333333333	0.531817742380896	3	_GSLEK(Dimethyl (K))GSPEDK_	Dimethyl (K)	-0.682636766300959	28.031301
GTISAPGKVVTAAAQAK	2	3	502.3551	10.4800296039658	520.909333333333	4.88304249657253	493.039902797736	1.70711629643019	518.688732627167	4.31979089598525	533.313912	523.970145	46.8425	46.6566666666667	46.4623333333333	0.391265752256562	45.793	0.154859434470249	3	_GTISAPGK(Dimethyl (K))VVTAAAQAK_	Dimethyl (K)	-25.6488298294313	28.0313009999999
GTITVSAQELKDNR	3	3	485.697533333333	7.4432857961611	509.684366666667	4.67263045011409	475.468147051397	2.38199153296888	507.466420403114	4.60667235589248	520.617771	511.274005	45.7536666666667	45.0106666666667	45.599	0.394184953768886	44.147	0.234962644785177	3	_GTITVSAQELK(Dimethyl (K))DNR_	Dimethyl (K)	-31.998273351717	28.0312979999999
GTVPDDAVEALADSLGKK	1	3	543.6786	0	523.091733333333	7.24750582361503	525.755444943995	0	520.874877078476	1.82809020533927	605.322913	595.979146	85.925	85.272	86.226	0	84.4083333333333	0.371796240492621	3	_GTVPDDAVEALADSLGK(Dimethyl (K))K_	Dimethyl (K)	4.88056786551886	28.0313009999999
HAVSEGTKAVTK	3	3	464.0893	7.48203208293039	457.0121	5.83125656098237	453.840699656968	1.61423348646948	454.801391206886	3.20196253299301	419.238343	409.894577	13.701	13.586	13.5463333333333	0.650324619794696	12.7223333333333	0.591801299236306	3	_HAVSEGTK(Dimethyl (K))AVTK_	Dimethyl (K)	-0.960691549918181	28.0312979999999
IDLPAENSNSETIIITGKR	3	3	578.443133333333	8.34944383556976	568.107266666667	9.08296497919777	568.212283229056	0.551125943789839	565.880785894241	0.522746452982241	700.382942	691.039176	69.3363333333333	69.1436666666667	69.1816666666667	0.277743486772323	68.28	0.211431890793328	3	_IDLPAENSNSETIIITGK(Dimethyl (K))R_	Dimethyl (K)	2.3314973348148	28.0312979999999
IGNSYFKEEK	3	3	457.502966666667	5.83288923290451	455.9815	5.79819225966162	447.255118788373	3.03590550899384	453.770543318343	3.20232101971766	414.883677	405.539911	33.434	33.19	33.2793333333333	0.335176736132516	32.3263333333333	0.218029304860102	3	_IGNSYFK(Dimethyl (K))EEK_	Dimethyl (K)	-6.51542452997052	28.0312979999999
IHVQSSSDSSDEPAEKR	3	3	529.848733333333	6.62330455311647	538.515466666667	9.27846106438636	519.624545710895	3.34784258728854	536.295278343801	1.42968136893337	633.972942	624.629176	20.1296666666667	19.7166666666667	19.975	0.443244226634085	18.853	0.339320071777535	3	_IHVQSSSDSSDEPAEK(Dimethyl (K))R_	Dimethyl (K)	-16.670732632906	28.0312979999999
IINEPTAAAIAYGLDKK	3	3	564.3656	8.37422816921063	558.5049	7.40790320333628	554.126692267806	0.540443836431046	556.277094701012	2.28375493935941	606.01201	596.668243	72.972	71.6583333333333	72.8173333333333	0.476396310275858	70.7946666666667	0.426767045483955	3	_IINEPTAAAIAYGLDK(Dimethyl (K))K_	Dimethyl (K)	-2.15040243320664	28.0313010000002
IISSIEQKEENK	3	3	474.4622	7.82024807854584	481.309533333333	2.34724939947448	464.227906015328	1.42472998124577	479.0975019894	6.71280728399912	482.599718	473.255951	31.0493333333333	29.8913333333333	30.8946666666667	0.33527120034053	29.0276666666667	0.223132496761704	3	_IISSIEQK(Dimethyl (K))EENK_	Dimethyl (K)	-14.8695959740722	28.031301
INNFSADIKDSK	3	3	465.294633333333	3.44933658742279	452.717633333333	4.91175552357131	455.057722405739	5.89245178480796	450.512729408368	4.04212487130382	460.577025	451.233258	41.5933333333333	39.6833333333333	41.4386666666667	1.39872016897988	38.8196666666667	0.13499670777879	3	_INNFSADIK(Dimethyl (K))DSK_	Dimethyl (K)	4.54499299737137	28.031301
IQQELQTAKK	3	3	437.1021	6.73251877308932	431.4594	5.31061545679971	426.857748842794	2.07517054063984	429.255294577849	3.65714932965278	405.574955	396.231189	21.0046666666667	20.015	20.85	0.50067498883452	19.1513333333333	0.397464603595228	3	_IQQELQTAK(Dimethyl (K))K_	Dimethyl (K)	-2.39754573505451	28.031298
ISALQGKLSK	3	3	435.5266	7.64786080155753	438.146633333333	3.86702203812358	425.26414151837	1.1535909597057	435.933190282426	5.23337821901465	358.229008	348.885241	35.4626666666667	34.5703333333333	35.308	0.336149933478767	33.7066666666667	0.161216555532546	3	_ISALQGK(Dimethyl (K))LSK_	Dimethyl (K)	-10.6690487640563	28.031301
ISSNFSSIIAEKLR	3	3	505.387933333333	8.28642710722382	513.4691	13.0426808659109	495.154529820581	0.743859582368809	511.250776393588	4.9240327754992	531.638395	522.294629	78.188	75.7346666666667	78.0333333333333	0.542927967393265	74.871	0.379477857647119	3	_ISSNFSSIIAEK(Dimethyl (K))LR_	Dimethyl (K)	-16.0962465730071	28.0312979999999
ITESVAETAQTIKK	3	3	509.3592	7.42155638596111	510.2953	7.1514185019477	499.121455422689	1.64586890602136	508.076800444861	2.67522339910822	516.294406	506.950639	41.9366666666667	40.947	41.782	0.353417757209667	40.0833333333333	0.117673748606524	3	_ITESVAETAQTIK(Dimethyl (K))K_	Dimethyl (K)	-8.95534502217151	28.0313009999999
ITGKNQVTATK	1	3	439.9879	0	450.7213	4.09185712849314	427.900397083496	0	448.509737407069	4.95100837764547	396.903072	387.559305	15.269	14.9213333333333	15.5653333333333	0	14.0576666666667	0.556761568756722	3	_ITGK(Dimethyl (K))NQVTATK_	Dimethyl (K)	-20.6093403235726	28.031301
ITLSKHQNVQLPR	3	3	499.9847	7.55162671482112	518.160433333333	19.3926693315627	489.750932442753	1.21474273799858	515.939815679111	18.8901502709331	521.310613	511.966846	42.617	41.984	42.4623333333333	0.461564128203707	41.1203333333333	0.195654741260667	3	_ITLSK(Dimethyl (K))HQNVQLPR_	Dimethyl (K)	-26.1888832363573	28.031301
IVEKYGYTHLSAGELLR	1	3	551.5088	0	540.464433333333	7.05392941581737	550.79780049878	0	538.244837309202	2.7598363275414	659.698314	650.354547	63.636	62.9096666666667	62.5746666666667	0	62.046	0.137764694719335	3	_IVEK(Dimethyl (K))YGYTHLSAGELLR_	Dimethyl (K)	12.5529631895776	28.0313009999999
IVFSGNLFQHQEDSKK	3	3	542.388066666667	8.23362461697963	533.645333333333	7.59888305103675	532.160262419882	0.768716830949596	531.426733968677	2.05183829399208	635.667014	626.323247	59.6413333333333	59.5916666666667	59.4866666666667	0.406038722838658	58.728	0.143314727474573	3	_IVFSGNLFQHQEDSK(Dimethyl (K))K_	Dimethyl (K)	0.733528451205189	28.0313009999999
IVSGKDYNVTANSK	3	3	473.1296	7.4579815144582	488.129133333333	3.38249963389997	462.901677406149	1.61860214609485	485.91707114316	5.81156799579667	508.606984	499.263217	30.2523333333333	29.6256666666667	30.0976666666667	0.305773518219688	28.762	0.182767915978466	3	_IVSGK(Dimethyl (K))DYNVTANSK_	Dimethyl (K)	-23.0153937370106	28.031301
KYEEIDNAPEER	3	3	494.608333333333	7.43713917332017	469.157166666667	4.45095414752087	484.373389264263	1.63489136525933	466.951049922166	4.51977330416633	507.579094	498.235327	30.654	30.384	30.4993333333333	0.277178843188135	29.5203333333333	0.206782763089943	3	_K(Dimethyl (K))YEEIDNAPEER_	Dimethyl (K)	17.4223393420974	28.031301
LAEEENKAK	2	3	420.55965	9.45932096532304	423.3976	4.36501235851628	411.22107797346	2.78058534063948	421.188382467612	4.67487144706725	353.860873	344.517106	12.8395	11.979	12.4593333333333	0.859370441402055	11.1153333333333	0.692318407799316	3	_LAEEENK(Dimethyl (K))AK_	Dimethyl (K)	-9.96730449415207	28.031301
LDEKENLSAK	1	3	453.3625	0	447.4804	2.42596586126019	441.268584756796	0	445.269209560377	6.63864203788093	392.215316	382.871549	23.337	23.1773333333333	23.6333333333333	0	22.3136666666667	0.242658424768463	3	_LDEK(Dimethyl (K))ENLSAK_	Dimethyl (K)	-4.00062480358088	28.0313009999999
LDHLAEKFR	3	3	444.0121	6.73045269205572	455.263266666667	4.95383958191354	433.758436768498	2.0821257402135	453.048648112228	4.01709112618278	386.220624	376.876857	34.756	33.9806666666667	34.6013333333333	0.422893735010481	33.117	0.233547520741381	3	_LDHLAEK(Dimethyl (K))FR_	Dimethyl (K)	-19.29021134373	28.031301
LEEVTGKLQVAR	3	3	481.327	6.68457808391824	477.801533333333	4.61836150634976	471.08417040918	2.11130226164629	475.588280390525	4.34831793868923	457.604915	448.261148	46.9073333333333	46.4493333333333	46.7526666666667	0.192980425029185	45.5856666666667	0.0486358349824965	3	_LEEVTGK(Dimethyl (K))LQVAR_	Dimethyl (K)	-4.50410998134515	28.031301
LEKTIDDLEEK	3	3	471.432433333333	6.69382806795433	472.941133333333	4.52036431975714	461.19182450314	2.10287260368381	470.729095966907	4.45440065487457	454.245052	444.901285	41.7033333333333	40.8306666666667	41.5486666666667	0.218527140445098	39.967	0.0323796918522177	3	_LEK(Dimethyl (K))TIDDLEEK_	Dimethyl (K)	-9.5372714637673	28.031301
LEQVEKELLR	3	3	455.123766666667	6.71231977511004	457.426133333333	5.10012741049999	444.881088406986	2.08976471740042	455.216387147827	4.07980468097902	428.922244	419.578477	50.776	50.94	50.6213333333333	0.190490886337845	50.0763333333333	0.0254383787044506	3	_LEQVEK(Dimethyl (K))ELLR_	Dimethyl (K)	-10.335298740841	28.0313009999999
LGNDFHTNKR	3	3	423.150533333333	7.64715159803525	434.132966666667	5.42072580226424	412.912368436347	1.14012565463564	431.928665874866	3.69226913238699	410.551033	401.207266	18.205	17.2673333333333	18.0503333333333	0.632341240505828	16.4036666666667	0.520650341186654	3	_LGNDFHTNK(Dimethyl (K))R_	Dimethyl (K)	-19.0162974385188	28.031301
LLEEEDSKLK	3	3	445.357033333333	6.72413895627786	446.717133333333	4.7904044300386	435.111943426876	2.08209156126677	444.508748548335	4.1789360080543	411.230854	401.887088	36.6616666666667	35.97	36.507	0.10641480682269	35.1063333333333	0.118482535046778	3	_LLEEEDSK(Dimethyl (K))LK_	Dimethyl (K)	-9.39680512145941	28.031298
LLEEEIQAPTSSKR	3	3	514.613	7.53421292770519	504.647533333333	6.15216806445773	504.379033427141	1.22893198021126	502.432783783074	3.22657462711982	543.63331	534.289543	49.0976666666667	48.931	48.943	0.213246596950833	48.0673333333333	0.0211765068990251	3	_LLEEEIQAPTSSK(Dimethyl (K))R_	Dimethyl (K)	1.94624964406711	28.0313010000002
LLEQKTQESQK	3	3	463.702866666667	7.47581892660151	455.5307	5.79242603146556	453.464676848249	1.61289603786699	453.324234002042	3.1991713536013	453.920791	444.577025	18.2436666666667	17.5586666666667	18.089	0.440815280033616	16.695	0.401869105279044	3	_LLEQK(Dimethyl (K))TQESQK_	Dimethyl (K)	0.140442846206952	28.031298
LLFSNTAAQKLR	3	3	484.016766666667	6.6120002119883	488.064966666667	5.67168144762498	473.77477195222	2.566893876348	485.849030638084	3.37078171521452	463.945271	454.601504	57.451	56.6043333333333	57.2963333333333	0.530922886218998	55.7406666666667	0.0851671559020526	3	_LLFSNTAAQK(Dimethyl (K))LR_	Dimethyl (K)	-12.0742586858634	28.031301
LLIVSTTPYSEKDTK	3	3	515.471366666667	7.4083797691083	513.006933333333	4.12445485407871	505.242720387934	1.64940326198942	510.791524109528	5.40513359587784	574.988982	565.645216	59.9263333333333	59.76	59.7716666666667	0.112422318859637	58.8963333333333	0.122523920567011	3	_LLIVSTTPYSEK(Dimethyl (K))DTK_	Dimethyl (K)	-5.54880372159397	28.0312979999999
LLLPGELAKHAVSEGTK	3	3	549.180466666667	8.2303066737111	534.964933333333	7.85517229622202	538.945001528119	0.77368905197264	532.743972381637	2.76493442367024	597.684005	588.340238	64.2426666666667	64.3936666666667	64.088	0.194927621895362	63.53	0.110665160632324	3	_LLLPGELAK(Dimethyl (K))HAVSEGTK_	Dimethyl (K)	6.2010291464818	28.0313009999999
LQAAYAGDKADDIQK	3	3	481.099933333333	7.4453556156394	499.740633333333	4.49985867592899	470.876848316234	1.62386005807427	497.527596681464	4.84680980069601	545.61766	536.273893	36.4216666666667	35.8666666666667	36.267	0.277042916851845	35.003	0.160337491283577	3	_LQAAYAGDK(Dimethyl (K))ADDIQK_	Dimethyl (K)	-26.6507483652292	28.0313009999999
LQDVSGQLSSSKK	3	3	476.248366666667	7.46016961290648	465.677633333333	3.03730202043414	466.010172012568	2.38000154318097	463.469380827126	6.34582764102433	468.927946	459.584179	30.9196666666667	29.8913333333333	30.765	0.344678755429524	29.0276666666667	0.185040836333799	3	_LQDVSGQLSSSK(Dimethyl (K))K_	Dimethyl (K)	2.5407911854428	28.031301
LQEKVESAQSEQK	3	3	465.9382	6.69064026158933	489.708233333333	3.43658470335495	455.713098410061	2.09625093771701	487.49587982181	6.92119705199193	511.27026	501.926493	19.2223333333333	19.127	19.0676666666667	0.451675891664713	18.2633333333333	0.368020077954693	3	_LQEK(Dimethyl (K))VESAQSEQK_	Dimethyl (K)	-31.7827814117494	28.031301
LQLEIDQKK	3	3	437.411533333333	6.73727780511782	430.1322	5.28314582706176	427.158235911833	2.07663135964853	427.925248180735	3.69035484395742	381.564168	372.220401	44.2696666666667	43.2866666666667	44.115	0.36709414475188	42.423	0.0808585871204227	3	_LQLEIDQK(Dimethyl (K))K_	Dimethyl (K)	-0.767012268902022	28.031301
LTEKELAEAASK	3	3	466.616233333333	5.32790968235511	481.265633333333	4.68682584947782	456.373150330232	5.06681146975667	479.049387806881	4.279496078531	439.913525	430.569759	40.9323333333333	40.688	40.7776666666667	0.491059172718639	39.8243333333333	0.366799824306272	3	_LTEK(Dimethyl (K))ELAEAASK_	Dimethyl (K)	-22.6762374766489	28.031298
LTSLNVKYNNDK	3	3	475.042133333333	7.46043572543409	489.5064	4.09356076661869	464.806947751875	1.62074503119625	487.291474655622	4.92483013705665	479.596308	470.252541	39.0266666666667	39.0933333333333	38.872	0.312431503604305	38.2296666666667	0.121408859277697	3	_LTSLNVK(Dimethyl (K))YNNDK_	Dimethyl (K)	-22.4845269037472	28.031301
PANEKATDDYHYEK	1	3	509.4814	0	495.780333333333	7.65116094872756	491.559634324204	0	493.570023916567	4.47609968350196	570.265286	560.92152	20.95	20.404	21.251	0	19.5403333333333	0.471381774974149	3	_PANEK(Dimethyl (K))ATDDYHYEK_	Dimethyl (K)	-2.0103895923628	28.0312979999999
PASGAGAGAGAGKR	3	3	467.846933333333	7.48583906875731	459.634933333333	5.13500918629494	457.585297472412	1.61823818160507	457.418799915566	4.04827166371234	385.879149	376.535383	11.6533333333333	11.2726666666667	11.4986666666667	0.827009942167838	10.409	0.761317352430059	3	_PASGAGAGAGAGK(Dimethyl (K))R_	Dimethyl (K)	0.166497556846423	28.0312979999999
PSKGPLQSVQVFGR	3	3	478.076433333333	9.6871838788852	499.9898	13.1891026734194	467.84724239607	4.76093214773361	497.774066646406	11.5614468327106	509.95958	500.615814	60.97	61.2506666666667	60.8153333333333	0.170039537885882	60.387	0.0848377536503915	3	_PSK(Dimethyl (K))GPLQSVQVFGR_	Dimethyl (K)	-29.9268242503362	28.031298
PSVGSQSNQAGQGKR	3	3	480.278766666667	7.57269563783818	467.501333333333	5.52055602392852	470.04891235873	1.19531674220575	465.295931690567	4.14584781961122	510.265732	500.921965	13.539	13.126	13.3843333333333	0.725795502267076	12.2623333333333	0.645045045799992	3	_PSVGSQSNQAGQGK(Dimethyl (K))R_	Dimethyl (K)	4.75298066816299	28.031301
SDDESSQKDIK	3	2	445.172166666667	6.72136355610476	447.389	5.6398836867439	434.932225452565	2.08123157733994	449.63213592581	0.816910241752554	427.205256	417.86149	12.9753333333333	12.2765	12.8206666666667	0.704493277311986	11.0581666666667	0.210953523053986	3	_SDDESSQK(Dimethyl (K))DIK_	Dimethyl (K)	-14.6999104732458	28.031298
SEASSEFAKK	2	3	431.99645	9.43923913273732	424.243533333333	5.26595481022514	422.661073322613	2.79324341202947	422.036964287379	3.93037477118482	371.192511	361.848744	18.487	22.212	18.1068333333333	0.872805470244599	21.3483333333333	9.67692400048234	3	_SEASSEFAK(Dimethyl (K))K_	Dimethyl (K)	0.624109035234369	28.031301
SGKFTQQDIDEAK	3	3	477.070533333333	8.26645039925443	488.241333333333	4.04625396426539	466.83923226767	1.62598817871831	486.028476464157	4.92959870504382	498.919339	489.575572	31.3863333333333	30.4876666666667	31.2316666666667	0.374181922480379	29.624	0.269301772078175	3	_SGK(Dimethyl (K))FTQQDIDEAK_	Dimethyl (K)	-19.1892441964873	28.0313009999999
SGNLTEDDKHNNAK	3	3	490.0674	8.73182988210376	492.389266666667	9.61207245984616	479.837385461409	1.3229264172563	490.177043727631	3.46805932264703	524.253381	514.909614	12.0936666666667	11.7716666666667	11.939	0.801429001499478	10.908	0.717341000578604	3	_SGNLTEDDK(Dimethyl (K))HNNAK_	Dimethyl (K)	-10.3396582662222	28.0313009999999
SITHSTVGSKGEK	3	3	474.749233333333	9.11682124664804	466.964966666667	5.27122704911611	464.507420039046	2.11858159713912	464.754747579193	3.85697612700978	453.580658	444.236891	13.2603333333333	12.53	13.1056666666667	0.607901673335786	11.6663333333333	0.716901046945193	3	_SITHSTVGSK(Dimethyl (K))GEK_	Dimethyl (K)	-0.247327540146557	28.031301
SKHLQEQLNELK	2	3	501.82795	11.6526247792075	483.3565	4.8665098160797	492.506249722933	0.542124158692966	481.145227535028	4.35853988887789	498.94734	489.603574	35.022	34.24	34.6418333333333	0.63946023245304	33.3763333333333	0.258046722728874	3	_SK(Dimethyl (K))HLQEQLNELK_	Dimethyl (K)	11.3610221879054	28.031298
SLEEEGAAHSGKR	3	3	464.125233333333	7.59546668765872	474.990333333333	5.42028089155288	453.890349956377	1.17991158781404	472.778926005011	3.67035233274525	466.903912	457.560145	15.3146666666667	14.6036666666667	15.16	0.737030603917583	13.74	0.579053346227944	3	_SLEEEGAAHSGK(Dimethyl (K))R_	Dimethyl (K)	-18.8885760486342	28.031301
SLFFGGKGAPLQR	3	3	461.892566666667	7.47496511719842	448.2691	5.67324780086327	451.659022868009	1.61111665195116	446.066432402387	3.37395489775865	469.269866	459.9261	63.562	63.5186666666667	63.4073333333333	0.104059811860512	62.655	0.0916157434311612	3	_SLFFGGK(Dimethyl (K))GAPLQR_	Dimethyl (K)	5.59259046562153	28.0312979999999
SLGEPAAGEGSAKR	3	3	484.1295	6.61355020469339	481.089333333333	3.06661002791901	473.884614791082	2.56748900071328	478.874584971382	5.89379863866999	453.240524	443.896757	23.072	22.51	22.9173333333333	0.393175250718786	21.6463333333333	0.298351209892712	3	_SLGEPAAGEGSAK(Dimethyl (K))R_	Dimethyl (K)	-4.98997018030013	28.031301
SLKLNTAEDAK	3	3	479.17	7.46995690215144	471.336466666667	3.66104163501773	468.912234404278	1.62600004978551	469.119400705678	5.30827590164333	406.562715	397.218949	29.87	30.1113333333333	29.7153333333333	0.296990085880174	29.2476666666667	0.19049613586049	3	_SLK(Dimethyl (K))LNTAEDAK_	Dimethyl (K)	-0.207166301399752	28.031298
SNEEGSEEKGPEVR	3	3	477.398933333333	8.31783840089079	479.866466666667	4.80683084405238	467.173197987504	0.725536029903755	477.658305423851	4.43339873024097	525.581274	516.237508	19.488	18.991	19.3333333333333	0.422174661063933	18.1273333333333	0.345312579813968	3	_SNEEGSEEK(Dimethyl (K))GPEVR_	Dimethyl (K)	-10.4851074363467	28.0312979999999
SPDEAYAIAKK	2	3	452.3325	3.52620009642109	437.460033333333	4.65718131527359	437.305199586589	0.63278303902266	435.254246089225	4.40966889399308	407.555561	398.211794	32.9045	31.628	33.2031666666667	0.28119279665185	30.7643333333333	0.289840377526054	3	_SPDEAYAIAK(Dimethyl (K))K_	Dimethyl (K)	2.05095349736342	28.031301
SPSDSGYSYETIGKTTK	3	3	525.5824	8.19850041166068	519.758166666667	6.67737976854195	515.357144978579	1.63569470686606	517.542947811997	3.31351668360496	616.966906	607.623139	41.924	41.2323333333333	41.7693333333333	0.393910452316825	40.3686666666667	0.24162045535187	3	_SPSDSGYSYETIGK(Dimethyl (K))TTK_	Dimethyl (K)	-2.18580283341748	28.0313009999999
SSFAYKDQNENR	3	3	465.5111	9.22107134936068	456.7372	5.09244604782416	455.282833771428	0.50808970052498	454.534151443907	4.0736902516725	496.23555	486.891783	23.5773333333333	22.782	23.4226666666667	0.51375231818888	21.9183333333333	0.424676478170281	3	_SSFAYK(Dimethyl (K))DQNENR_	Dimethyl (K)	0.748682327520839	28.031301
SSGPGGQNVNKVNSK	3	3	447.790766666667	6.70786591721489	450.150733333333	4.9800726865512	437.569177388765	2.0808215342394	447.950090784188	4.21867876403047	500.930349	491.586583	16.222	15.6533333333333	16.0673333333333	0.606634522957973	14.7896666666667	0.520650341186654	3	_SSGPGGQNVNK(Dimethyl (K))VNSK_	Dimethyl (K)	-10.3809133954236	28.0312979999999
STGLELETPSLVPVKK	3	3	525.3146	7.39865900619836	522.7538	6.4092207568471	515.08307935869	1.65688518760485	520.535436000239	2.53172060235849	576.004744	566.660977	74.7603333333333	74.6263333333333	74.6056666666667	0.241166839437855	73.7626666666667	0.102802939862849	3	_STGLELETPSLVPVK(Dimethyl (K))K_	Dimethyl (K)	-5.45235664154927	28.0313009999999
TEVLSPNSKVESK	3	3	487.6862	7.44679339917526	485.6695	3.16655905834708	477.447736272124	2.38436507259334	483.4560876174	5.78381638830676	482.599718	473.255951	31.717	31.1096666666667	31.5623333333333	0.277013437299433	30.246	0.161750150266118	3	_TEVLSPNSK(Dimethyl (K))VESK_	Dimethyl (K)	-6.00835134527586	28.031301
TFGKAAGPSLSHTSGGTQSK	3	3	558.095866666667	8.63822698378165	522.265533333333	7.37778503707812	547.86506732742	1.31900153406169	520.051061662014	2.34209054249525	649.669194	640.325428	28.5156666666667	27.9143333333333	28.361	0.442392862108383	27.0506666666667	0.267931790656587	3	_TFGK(Dimethyl (K))AAGPSLSHTSGGTQSK_	Dimethyl (K)	27.8140056654056	28.0312979999999
TLDEILQEKK	3	3	440.868166666667	6.93073090686208	434.627366666667	5.3723786327225	430.625937337253	2.0072600611766	432.423499756506	3.59520069414332	415.574732	406.230966	51.2426666666667	49.981	51.088	0.299629956965444	49.1173333333333	0.0549616027584528	3	_TLDEILQEK(Dimethyl (K))K_	Dimethyl (K)	-1.7975624192535	28.0312979999999
TLQKQSVVYGGK	3	3	469.3111	8.28450040738729	446.8462	4.02767410920991	459.068857345921	1.62577417187385	444.641756435449	5.01365154547647	445.925877	436.58211	29.1116666666667	27.947	28.957	0.374666221826548	27.0833333333333	0.23855979916528	3	_TLQK(Dimethyl (K))QSVVYGGK_	Dimethyl (K)	14.4271009104717	28.031301
TPNLYIYSKK	2	3	441.3836	9.4137125779365	432.387733333333	4.55443722246044	432.061222702638	2.80168114991861	430.184965702469	4.4937329194193	418.907934	409.564168	48.631	47.123	48.2508333333333	0.529151574587934	46.2593333333333	0.206833534783681	3	_TPNLYIYSK(Dimethyl (K))K_	Dimethyl (K)	1.87625700016963	28.031298
TQAYQDQKPGTSGLR	3	3	474.390666666667	7.45021599709252	492.036633333333	3.82974176196427	464.172285322294	1.61853201354624	489.826890385383	5.93752007133257	559.956676	550.612909	29.468	28.4913333333333	29.3133333333333	0.424845200566567	27.6276666666667	0.255208629251532	3	_TQAYQDQK(Dimethyl (K))PGTSGLR_	Dimethyl (K)	-25.6546050630897	28.0313010000002
TQDQISNIKYHEEFEK	3	3	553.0248	9.09118078194465	552.721866666667	8.70299991516336	542.799314214775	0.413918440906062	550.499265071075	0.309321513522318	679.668971	670.325205	45.1963333333333	44.7513333333333	45.0416666666667	0.472178050221647	43.8876666666667	0.344736775590374	3	_TQDQISNIK(Dimethyl (K))YHEEFEK_	Dimethyl (K)	-7.69995085630035	28.0312980000002
TTEETSKPK	1	3	427.3059	0	432.265733333333	5.32057051107617	409.309732673716	0	430.052818887612	3.66394404024033	350.188878	340.845111	10.919	7.97866666666667	11.22	0	7.115	1.27109866170089	3	_TTEETSK(Dimethyl (K))PK_	Dimethyl (K)	-20.7430862138959	28.031301
TTGFYSGFSEVAEKR	3	3	514.9619	8.27092345327893	533.039933333333	7.45964430608682	504.732531449442	0.750065747011155	530.817971872366	1.57877241058382	569.61766	560.273893	61.8643333333333	60.9396666666667	61.7096666666667	0.281117610816386	60.076	0.147169214775981	3	_TTGFYSGFSEVAEK(Dimethyl (K))R_	Dimethyl (K)	-26.0854404229237	28.0313009999999
TVSKVDDFLANEAK	2	3	491.7337	9.33041539911273	502.680033333333	6.82535104909142	482.419751674934	2.85863811958976	500.464433984568	2.36358105684342	522.278756	512.934989	56.252	55.645	55.8718333333333	0.473997245655386	54.7813333333333	0.0794445998444502	3	_TVSK(Dimethyl (K))VDDFLANEAK_	Dimethyl (K)	-18.0446823096337	28.0313010000002
VDIDAPDVSIEGPDAKLK	2	3	559.8033	11.5392755621832	547.0639	8.74562055602685	550.485856455414	0.631132541872526	544.841166501231	1.77522168953812	637.342084	627.998318	70.2405	70.3296666666667	69.8603333333333	0.0895668589502949	69.466	0.204105637137021	3	_VDIDAPDVSIEGPDAK(Dimethyl (K))LK_	Dimethyl (K)	5.64468995418304	28.0312979999999
VDIDVPDVNIEGPDAKLK	2	3	556.4291	6.92512097222863	544.797666666667	6.9210419391399	550.042689509605	1.10100569684353	542.57650833809	2.01066874895638	655.689484	646.345717	78.8205	78.6573333333333	78.438	0.383723279923906	77.7936666666667	0.252589478095291	3	_VDIDVPDVNIEGPDAK(Dimethyl (K))LK_	Dimethyl (K)	7.46618117151468	28.0313009999999
VDVEVPDVSLEGPEGKLK	3	3	558.658433333333	8.21490235628726	516.239966666667	28.4154212427572	548.427041774365	0.780230552459906	514.027248913195	35.88589328345	646.685851	637.342084	76.1086666666667	76.2526666666667	75.954	0.267299041857205	75.389	0.239293636447875	3	_VDVEVPDVSLEGPEGK(Dimethyl (K))LK_	Dimethyl (K)	34.3997928611707	28.0313009999999
VETTVTSLKTK	2	3	456.4248	11.7461750063584	462.0157	5.92506784855667	450.035263702041	3.68529352616982	459.802448603015	3.09635498952462	412.246616	402.902849	30.2275	32.1723333333333	29.845	4.11017601677701	31.3086666666667	0.132547266202583	3	_VETTVTSLK(Dimethyl (K))TK_	Dimethyl (K)	-9.76718490097454	28.031301
VFIGNLNTLVVKK	3	3	488.701733333333	7.56705471919778	478.030533333333	7.089996692759	478.465074540035	1.20394910284952	475.82033919003	2.05170771657889	491.644822	482.301055	76.0633333333333	75.1966666666667	75.9086666666667	0.350952196808122	74.333	0.188964135339086	3	_VFIGNLNTLVVK(Dimethyl (K))K_	Dimethyl (K)	2.64473535000485	28.0313009999999
VFSIISSEKELK	3	3	500.465366666667	7.55884971760472	488.1354	13.3703088943375	490.219613834988	1.21590522137521	485.92004738482	5.26709149082163	469.941304	460.597537	62.4413333333333	62.9226666666667	62.2866666666667	0.181264386402234	62.059	1.08545141659024	3	_VFSIISSEK(Dimethyl (K))ELK_	Dimethyl (K)	4.29956645016796	28.031301
VGEFSGANKEK	2	3	449.9501	9.40876283046819	445.239833333333	4.76071568604271	440.618581397007	2.81345761857222	443.03027955048	4.21341563112374	398.543544	389.199777	20.587	19.354	20.2068333333333	0.625318096829307	18.4903333333333	0.397464603595228	3	_VGEFSGANK(Dimethyl (K))EK_	Dimethyl (K)	-2.41169815347251	28.031301
VGIDTPDIDIHGPEGKLK	2	3	546.6918	11.558226023919	540.579533333333	8.61752569496221	537.379444338999	0.611191571252214	538.359200349116	1.89692740405806	644.686074	635.342307	64.9135	64.9833333333333	64.5333333333333	0.129636243217536	64.1196666666667	0.144408371564037	3	_VGIDTPDIDIHGPEGK(Dimethyl (K))LK_	Dimethyl (K)	-0.979756010117171	28.0313009999999
VGLQVVAVKAPGFGDNR	3	3	501.1469	7.54265795061663	489.750166666667	6.49050910663666	490.92450577262	1.21520176156026	487.542620481094	2.44695795353633	585.668577	576.324811	73.0496666666667	73.4986666666667	72.895	0.209311835414157	72.635	0.129023684302969	3	_VGLQVVAVK(Dimethyl (K))APGFGDNR_	Dimethyl (K)	3.38188529152598	28.0312980000002
VGTASVLQPVKK	3	3	450.807933333333	7.49510890670265	464.1208	5.96775322629882	440.563580302963	1.60426092905776	461.907679679654	3.0536281857584	418.930851	409.587084	40.6273333333333	40.001	40.4726666666667	0.280941472750307	39.1373333333333	0.0179752916836145	3	_VGTASVLQPVK(Dimethyl (K))K_	Dimethyl (K)	-21.3440993766914	28.031301
VGVEVPDVNIEGPEGKLK	3	3	550.5578	8.22467079219587	539.541866666667	6.85307341733131	540.327544721643	0.774485211455519	537.321445445184	2.29884489890603	636.354324	627.010557	73.4836666666667	73.6023333333333	73.329	0.24975076465237	72.7386666666667	0.209534669631962	3	_VGVEVPDVNIEGPEGK(Dimethyl (K))LK_	Dimethyl (K)	3.00609927645871	28.0313010000002
VLDSGAPIKIPVGPETLGR	2	3	515.54255	11.6051072035117	513.115933333333	7.04139289156152	506.240284528871	0.563597441403535	510.904281704322	2.07451688416805	649.713964	640.370197	82.3045	82.8826666666667	81.9243333333333	0.116908321156178	82.019	0.25001955479078	3	_VLDSGAPIK(Dimethyl (K))IPVGPETLGR_	Dimethyl (K)	-4.6639971754509	28.0313010000002
VLTANSNPSSPSAAKR	3	3	528.301533333333	8.25980401482585	520.200833333333	5.02957861687571	518.063241061968	0.759369143778791	517.98117480521	8.80495153841084	543.296921	533.953154	26.597	26.0676666666667	26.4423333333333	0.365031657683431	25.204	0.272226825357908	3	_VLTANSNPSSPSAAK(Dimethyl (K))R_	Dimethyl (K)	0.082066256757912	28.0313009999999
VNALKNLQVK	1	3	421.7878	0	438.821166666667	3.00572543711719	421.104635751871	0	436.611899198802	5.9762575141935	385.580041	376.236274	43.281	42.5736666666667	42.2196666666667	0	41.71	0.0724760496838642	3	_VNALK(Dimethyl (K))NLQVK_	Dimethyl (K)	-15.5072634469309	28.031301
VNIGQGSHPQKVK	1	3	487.2226	0	471.654	5.35864659405712	469.275426895901	0	469.444265248551	3.74414483518512	473.940409	464.596642	19.959	19.5613333333333	20.26	0	18.6976666666667	0.45709383913785	3	_VNIGQGSHPQK(Dimethyl (K))VK_	Dimethyl (K)	-0.1688383526498	28.031301
VNVEAPDVNLEGLGGKLK	2	3	548.4344	11.5579431812065	540.194966666667	8.87168094237688	539.119237102749	0.613792959537227	537.973921313982	2.89811362685762	627.354436	618.010669	76.686	76.363	76.3058333333333	0.199639814555007	75.4993333333333	0.29143457432348	3	_VNVEAPDVNLEGLGGK(Dimethyl (K))LK_	Dimethyl (K)	1.14531578876699	28.0313009999999
VPTTEKPTVTVNFR	2	3	505.59695	10.4744434603945	519.236366666667	6.08497292215282	496.281850496909	1.71152786515237	517.016751740439	4.25537755715648	539.638395	530.294629	55.0275	53.863	54.6473333333333	0.583598796739302	52.9993333333333	0.150864545573545	3	_VPTTEK(Dimethyl (K))PTVTVNFR_	Dimethyl (K)	-20.7349012435296	28.0312979999999
VQGGALEDSQLVAGVAFKK	3	3	565.1689	8.20760418331681	549.143866666667	8.65223357655891	554.935837360082	0.784885750897004	546.921099300566	0.832336994906169	649.029952	639.686185	72.7643333333333	71.989	72.6096666666667	0.341039750045528	71.1253333333333	0.289840377526052	3	_VQGGALEDSQLVAGVAFK(Dimethyl (K))K_	Dimethyl (K)	8.01473805951582	28.0313009999999
VSPASSVDSNIPSSQGYKK	3	3	546.6001	9.10080764492909	544.769366666667	7.82572099319499	536.374216527844	0.420578935735747	542.54841613598	1.7584064806894	660.340855	650.997088	43.09	42.7226666666667	42.9353333333333	0.388982147548077	41.859	0.19919030543121	3	_VSPASSVDSNIPSSQGYK(Dimethyl (K))K_	Dimethyl (K)	-6.17419960813641	28.0313010000002
VTLEVGKVIQQGR	3	3	474.985766666667	7.45958562812529	498.7012	6.67350488199417	464.752070997783	1.62055368029896	496.48389899413	2.27440210780077	485.627831	476.284064	57.8723333333333	58.1076666666667	57.7176666666667	0.539654622060365	57.244	0.110312183269929	3	_VTLEVGK(Dimethyl (K))VIQQGR_	Dimethyl (K)	-31.7318279963476	28.031301
VYIASSSGSTAIKK	3	3	507.498333333333	8.2921689649532	497.102933333333	6.01135369225046	497.253066477493	0.745632789624473	494.885674432158	3.43432242340752	480.608325	471.264558	34.6716666666667	34.039	34.517	0.325679460683528	33.1753333333333	0.140835996030055	3	_VYIASSSGSTAIK(Dimethyl (K))K_	Dimethyl (K)	2.36739204533512	28.0313009999999
YEEIVKEVSTYIK	1	3	493.2155	0	494.9324	6.59725115104769	492.518911996939	0	492.720697308917	2.34242666584305	543.630906	534.28714	75.573	75.4236666666667	74.5116666666667	0	74.56	0.20410563713702	3	_YEEIVK(Dimethyl (K))EVSTYIK_	Dimethyl (K)	-0.201785311978483	28.0312979999999
YEQEHAAIQDKLFQVAK	3	3	566.600966666667	8.20296830685901	558.014633333333	7.40137840292829	556.371689084013	0.785824971479358	555.790583601793	2.28175760361347	682.69334	673.349573	59.5053333333333	59.203	59.3506666666667	0.392328235594186	58.3393333333333	0.19753930691834	3	_YEQEHAAIQDK(Dimethyl (K))LFQVAK_	Dimethyl (K)	0.581105482220664	28.0313010000002
YIEIYVQKVNPSR	3	3	514.043833333333	7.41308860484838	507.892733333333	6.87768286149728	503.810591728406	1.64881314449862	505.677211504438	2.0631949262613	546.306757	536.96299	60.8206666666667	59.948	60.666	0.250838815001015	59.0843333333333	0.138082503517927	3	_YIEIYVQK(Dimethyl (K))VNPSR_	Dimethyl (K)	-1.86661977603205	28.0313009999999
AAINQKLIETGER	3	3	407.693966666667	5.73241716410567	411.1507	7.37463740600174	399.855807355709	0.203441749916558	409.650481903623	1.42023594881701	735.89918	721.901722	58.4513333333333	44.0316666666667	58.0386666666667	0.132366914295073	43.168	0.175641048100318	2	_AAINQK(Formyl)LIETGER_	Formyl	-9.7946745479137	27.9949160000001
AAQASDLEKIHLDEK	3	3	460.269966666667	5.89670463931621	449.355833333333	6.87992296492725	452.426860866585	0.710444054070582	447.847158990613	1.16938862651966	848.431041	834.433583	57.1296666666667	47.2136666666667	56.717	0.323218708204416	46.35	0.282156182124569	2	_AAQASDLEK(Formyl)IHLDEK_	Formyl	4.57970187597272	27.9949160000001
AGPNASIISLKSDK	3	3	412.498533333333	5.11603405904743	410.2042	7.34991804920299	404.656278476864	0.426833137896876	408.703459351828	1.39585452221341	714.888281	700.890823	65.2626666666667	49.955	64.85	0.2724285839139	49.0913333333333	0.12766797214302	2	_AGPNASIISLK(Formyl)SDK_	Formyl	-4.04718087496417	27.9949160000001
AGQKLIDVNHYAK	3	3	436.4532	6.31115619201426	421.750533333333	8.69807996360883	428.606947840926	0.793183848183138	420.247188994232	2.73331114435728	742.89644	728.898983	51.2713333333333	38.8733333333333	50.8586666666667	0.225146618895329	38.0096666666667	0.160995169009646	2	_AGQK(Formyl)LIDVNHYAK_	Formyl	8.35975884669318	27.9949139999999
ALASIDSKLNQAK	3	3	403.2268	5.35201237199616	411.7529	7.93023748257265	395.384807944793	0.551866352995037	410.250788445815	2.0111831352989	693.882998	679.885541	61.8863333333333	43.3253333333333	61.4736666666667	0.161650858333628	42.4616666666667	0.0962381305812703	2	_ALASIDSK(Formyl)LNQAK_	Formyl	-14.8659805010219	27.9949140000001
ALLQAKASGK	3	3	348.129333333333	4.79938864266411	344.7599	5.31147350271089	340.272024716599	0.867423332045853	343.268563195221	1.1238095922105	507.800749	493.803291	39.263	23.119	38.8503333333333	0.208351465877576	22.2553333333333	0.335591186482073	2	_ALLQAK(Formyl)ASGK_	Formyl	-2.9965384786226	27.994916
ANEKTESSSAQQVAVSR	3	3	439.648666666667	6.90778862613307	442.446833333333	7.69120995574384	431.816654447181	1.40745460131347	440.941734785109	1.73680151256978	910.442668	896.445211	33.4303333333333	23.482	33.0176666666667	0.0294618397253089	22.6183333333333	0.325706582337199	2	_ANEK(Formyl)TESSSAQQVAVSR_	Formyl	-9.1250803379275	27.9949140000001
ANLEKAQAELVGTADEATR	3	3	478.8808	6.84828316222394	476.365166666667	8.84666861724419	471.043269924631	1.35250424144028	474.851717191129	3.26100503754814	1008.00563	994.008175	72.5793333333333	59.313	72.1666666666667	0.143261997752364	58.4493333333333	0.0598451706025195	2	_ANLEK(Formyl)AQAELVGTADEATR_	Formyl	-3.80844726649792	27.9949099999999
ASAISIKLGSSK	3	3	372.6466	4.76614630178303	374.609533333333	5.44798623376872	364.799521251824	0.885983111468081	373.114482094968	0.925381852375447	595.342978	581.34552	59.6826666666667	46.5076666666667	59.27	0.116500357653241	45.644	0.0730121755447539	2	_ASAISIK(Formyl)LGSSK_	Formyl	-8.31496084314432	27.9949160000001
ASDTSSETVFGKR	3	3	398.4524	5.13089216316226	400.6629	7.7462720537043	390.613588281072	0.412892228643013	399.16490396759	2.11642312752637	706.836245	692.838788	45.2636666666667	31.4336666666667	44.851	0.0785196366097948	30.57	0.205849729441435	2	_ASDTSSETVFGK(Formyl)R_	Formyl	-8.55131568651802	27.9949139999999
ASEALLKQLK	3	3	377.251266666667	4.76498774954704	368.757233333333	5.90405836720246	369.39703394665	0.890059353307293	367.262211400784	1.15074302151891	564.834788	550.837331	62.1196666666667	45.7296666666667	61.707	0.180145311716216	44.866	0.166990352349404	2	_ASEALLK(Formyl)QLK_	Formyl	2.13482254586575	27.9949140000001
ASNAAVKLAESK	3	3	372.915733333333	5.16555990608312	383.100833333333	5.63733987828776	365.070867618998	0.387579302701977	381.603833130797	0.704900129045598	608.830234	594.832777	42.2113333333333	28.42	41.7986666666667	0.0488773976393969	27.5563333333333	0.303554681144017	2	_ASNAAVK(Formyl)LAESK_	Formyl	-16.5329655117997	27.9949140000001
ATVASSTQKFQDLGVK	3	3	449.887	6.28601738145863	461.2422	7.72494504122845	442.047471051492	0.775015905191641	459.729969498629	1.85739181603868	854.449234	840.451776	67.5306666666667	50.7326666666667	67.118	0.198217893575054	49.869	0.0945768353127666	2	_ATVASSTQK(Formyl)FQDLGVK_	Formyl	-17.682498447137	27.9949160000001
DAEAAEATAEGALKAEK	3	3	436.6532	6.11601811720663	459.868033333333	8.22662675361738	428.817575238439	0.715248830956278	458.356235123953	2.39996789146601	851.910138	837.912681	59.6243333333333	51.5753333333333	59.2116666666667	0.100458946838993	50.7116666666667	0.273257103191197	2	_DAEAAEATAEGALK(Formyl)AEK_	Formyl	-29.5386598855135	27.9949139999999
DAIHFYNKSLAEHR	1	3	457.7034	0	441.932533333333	8.20402274273622	447.816687643725	0	440.426587087961	2.26273025122862	864.92626	850.928803	56.661	43.0856666666667	56.4896666666667	0	42.222	0.289016916075476	2	_DAIHFYNK(Formyl)SLAEHR_	Formyl	7.39010055576466	27.9949139999999
DASTLQSQKAEGTGDAK	3	3	439.4547	5.68755278568911	444.385066666667	8.2697231346239	431.619454978818	0.167120982139399	442.878547783244	2.33074452860263	867.91067	853.913212	33.858	21.4533333333333	33.4453333333333	0.0982157489068532	20.5896666666667	0.286910167900069	2	_DASTLQSQK(Formyl)AEGTGDAK_	Formyl	-11.259092804426	27.9949159999999
DDSFLGKLGGTLAR	3	3	416.332466666667	5.61943677278545	412.195066666667	7.40119661969154	408.491870688632	1.10028816348183	410.69449808945	1.44503858778253	739.385905	725.388448	97.4176666666667	81.5023333333333	97.005	0.23945215249258	80.6386666666667	0.111937978859326	2	_DDSFLGK(Formyl)LGGTLAR_	Formyl	-2.20262740081813	27.9949139999999
DESFLGKLGGTLAR	3	3	416.296133333333	5.61897489257011	411.094633333333	7.37358798030735	408.456329482093	1.10019243190997	409.594795647007	1.42004288759291	746.39373	732.396273	97.1723333333333	80.2773333333333	96.7596666666667	0.255246939256871	79.4136666666667	0.111937978859326	2	_DESFLGK(Formyl)LGGTLAR_	Formyl	-1.13846616491418	27.9949140000001
DFDTALKHYDK	3	3	405.773766666667	6.59702724742998	393.284166666667	6.40579686403911	397.930752764125	1.2672157178454	391.787791382383	0.635574321480066	690.825149	676.827692	56.203	44.5113333333333	55.7903333333333	0.151595954211622	43.6476666666667	0.253515504675972	2	_DFDTALK(Formyl)HYDK_	Formyl	6.14296138174228	27.9949140000001
DHLSDKESK	3	3	353.682166666667	5.19270513059747	346.9721	5.29739412258517	345.831198858698	0.36850181931072	345.482697467956	0.712855463524173	543.756735	529.759278	15.9263333333333	8.7304	15.5136666666667	0.114345966260296	7.86673333333333	1.65670203952847	2	_DHLSDK(Formyl)ESK_	Formyl	0.348501390741603	27.9949140000001
DKALPLEAEVAPVK	3	3	419.8568	5.9509088188276	408.924666666667	8.6386841274197	412.016848368831	0.739464369312378	407.425780620961	3.20719956631205	754.421956	740.424499	81.1723333333333	66.4606666666667	80.7596666666667	0.19147062437878	65.597	0.0339476721505945	2	_DK(Formyl)ALPLEAEVAPVK_	Formyl	4.59106774786972	27.9949140000001
DLGKFQVATDALK	3	3	411.762966666667	5.34110259153794	415.050933333333	4.12089582655682	403.921314294535	0.55443442378469	413.548686317815	3.67374961619775	717.385374	703.387916	84.3996666666667	67.7116666666667	83.987	0.136441684735025	66.848	0.0422860628471259	2	_DLGK(Formyl)FQVATDALK_	Formyl	-9.62737202328054	27.9949159999999
DLSTVEALQNLKNLK	3	3	482.6547	5.86977504083418	474.509033333333	8.67913784562348	474.805269159277	0.695937965072681	472.992776077891	2.88911477148002	857.472709	843.475251	99.182	83.5113333333333	98.7693333333333	0.521597865537556	82.6476666666667	0.515455246467744	2	_DLSTVEALQNLK(Formyl)NLK_	Formyl	1.81249308138604	27.9949160000001
DSSPTTNSKLSALQR	3	3	435.010233333333	7.32712639466069	419.605	8.12948733131431	427.171923448234	1.80564384258993	418.104656029498	2.19395869106679	816.913015	802.915558	58.095	39.8583333333333	57.6823333333333	0.20964334793485	38.9946666666667	0.233912614262486	2	_DSSPTTNSK(Formyl)LSALQR_	Formyl	9.06726741873632	27.9949139999999
DTGEKLTVAENEAETK	3	3	447.629166666667	6.28713238474691	438.3616	8.62166827881938	439.792435903488	0.777379114557726	436.857261135968	2.66611131656185	881.920703	867.923246	56.4363333333333	39.029	56.0236666666667	0.121297155778689	38.1653333333333	0.144649384528399	2	_DTGEK(Formyl)LTVAENEAETK_	Formyl	2.93517476751947	27.9949140000001
DTPTSAGPNSFNKGK	3	3	411.830633333333	5.7248011819917	412.372966666667	7.94785716110533	403.995270899086	0.19857395723802	410.873626853147	2.0315138523099	774.868076	760.870619	40.8566666666667	28.796	40.444	0.0230940107675886	27.9323333333333	0.206895572156049	2	_DTPTSAGPNSFNK(Formyl)GK_	Formyl	-6.87835595406113	27.9949139999999
DVNAAIAAIKTK	3	3	385.1903	9.76297657838019	393.390333333333	8.06048447510031	377.343685137781	15.1876593919753	391.890746980647	2.29906533275384	621.856252	607.858795	72.5076666666667	56.312	72.095	0.331246635203029	55.4483333333333	0.201868218840357	2	_DVNAAIAAIK(Formyl)TK_	Formyl	-14.5470618428661	27.9949140000001
DYSAPVNFISAGLKK	3	3	441.0941	5.92116793800006	444.600833333333	8.27377816014748	433.254099834861	0.723682144910558	443.092980574419	2.33187302773019	819.430313	805.432855	91.6206666666667	79.571	91.208	0.318986415593715	78.7073333333333	0.224455142759327	2	_DYSAPVNFISAGLK(Formyl)K_	Formyl	-9.83888073955774	27.9949159999999
DYSSGFGGKYGVQADR	3	3	436.9464	6.30140273986673	433.500433333333	8.49929261899679	429.112014678565	0.790849712640486	431.997162671792	2.57106069175733	867.88954	853.892083	59.4236666666667	48.2313333333333	59.011	0.0493389636426794	47.3676666666667	0.190485636670535	2	_DYSSGFGGK(Formyl)YGVQADR_	Formyl	-2.88514799322695	27.9949140000001
FDDTNPEKEEAK	3	3	398.712666666667	5.35424906063712	397.719166666667	7.59580118903419	390.876090424237	0.550364791595195	396.222691030029	1.75141047397423	725.820261	711.822803	33.7346666666667	24.266	33.322	0.165943765575373	23.4023333333333	0.218669715425903	2	_FDDTNPEK(Formyl)EEAK_	Formyl	-5.34660060579148	27.9949159999999
FGTINIVHPKLGSYTK	3	3	476.068266666667	6.85817048514641	470.4872	8.65192469280678	468.224398994783	1.35812503712601	468.973409596391	3.05106697169937	901.993611	887.996154	74.2573333333333	63.227	73.8446666666667	0.404133641262383	62.3633333333333	0.129738626133896	2	_FGTINIVHPK(Formyl)LGSYTK_	Formyl	-0.749010601607722	27.9949139999999
FLQEFYQDDELGKK	3	3	451.8685	6.28100839117416	450.2332	7.94077315127437	444.031659497678	0.772066774309632	448.725408952145	2.09185227719478	894.427967	880.430509	76.189	66.5256666666667	75.7763333333333	0.0514036315189252	65.662	0.03769320598964	2	_FLQEFYQDDELGK(Formyl)K_	Formyl	-4.6937494544668	27.9949159999999
FSAYIKNSNPALNDNLEK	3	3	487.3097	6.83540421262708	494.6723	9.03415714773659	479.471073695383	1.34101391135513	493.153806030905	3.68364698582947	1033.51309	1019.51564	70.188	58.0103333333333	69.7753333333333	0.110119631916083	57.1466666666667	0.0912036792630177	2	_FSAYIK(Formyl)NSNPALNDNLEK_	Formyl	-13.6827323355222	27.9948999999999
FVDSKVGEFSGANK	1	2	418.4064	0	414.18225	6.07524933192046	406.353648053219	0	415.643402764754	1.77728628839094	756.870088	742.87263	51.82	40.243	51.5516666666667	0	39.0246666666667	0.0499688792038501	2	_FVDSK(Formyl)VGEFSGANK_	Formyl	-9.28975471153461	27.9949160000001
GAEKTEVAEPR	3	3	379.111866666667	4.75887382931438	370.6126	7.44034216215893	371.264904091772	0.89106229022881	369.119514037244	1.47403754240811	607.804217	593.806759	31.298	18.9323333333333	30.8853333333333	0.0848842348927863	18.0686666666667	0.387295896067997	2	_GAEK(Formyl)TEVAEPR_	Formyl	2.14539005452804	27.9949159999999
GETASKLQSEISR	3	3	390.431066666667	3.91991380049781	406.292366666667	8.44767348879757	382.596093451511	1.66032990074374	404.792946139796	2.80007502926309	717.36517	703.367712	49.8456666666667	35.523	49.433	0.134522612721181	34.6593333333333	0.272072498508111	2	_GETASK(Formyl)LQSEISR_	Formyl	-22.1968526882847	27.9949160000001
GEVGAGAGPGAQAGPSAKR	3	3	423.4497	5.70775498072578	438.209733333333	8.09553771983883	415.616316274384	0.185210036843332	436.704214725039	2.14631402811957	833.418799	819.421342	33.9226666666667	24.7976666666667	33.51	0.0195021366350844	23.934	0.2584197704855	2	_GEVGAGAGPGAQAGPSAK(Formyl)R_	Formyl	-21.0878984506547	27.9949140000001
GEVQVSDKER	3	3	361.392166666667	3.52300710520618	365.359	6.25317553967584	353.547319791808	2.54958099160107	363.866460089619	0.368213214344843	587.788566	573.791109	27.9866666666667	17.2476666666667	27.574	0.141227948131148	16.384	0.461859406216992	2	_GEVQVSDK(Formyl)ER_	Formyl	-10.3191402978105	27.9949139999999
GFALVGVGSEASSKK	3	3	417.447066666667	6.5777350276013	434.836233333333	7.47513446724091	409.605534885632	1.97707826334263	433.32846229398	1.51325417518109	732.888281	718.890823	67.09	55.5153333333333	66.6773333333333	0.0672631647585325	54.6516666666667	0.101954783005889	2	_GFALVGVGSEASSK(Formyl)K_	Formyl	-23.722927408348	27.9949160000001
GFCFITYTDEEPVKK	1	3	452.0898	0	462.6852	8.31639919736902	450.506403631367	0	461.174515119334	2.50198071170534	931.437477	917.44002	82.485	72.0796666666667	81.6866666666667	0	71.216	0.161569730388394	2	_GFCFITYTDEEPVK(Formyl)K_	Formyl	-10.6681114879667	27.9949139999999
GGPGSTLSFVGKR	3	3	386.489833333333	4.74856158887441	397.481	6.49256649638649	378.646544627186	0.896642580244955	395.981342540786	0.525926083664843	645.843676	631.846219	62.165	48.0106666666667	61.7523333333333	0.169606407111677	47.147	0.147169214775981	2	_GGPGSTLSFVGK(Formyl)R_	Formyl	-17.3347979136003	27.9949139999999
GSLEKGSPEDK	3	3	366.137533333333	4.77306318555844	352.0224	4.98371332742965	358.291212274364	0.880838785647582	350.534101814215	1.51351730175112	587.78295	573.785492	25.7573333333333	14.312	25.3446666666667	0.219310282476681	13.4483333333333	0.531817742380896	2	_GSLEK(Formyl)GSPEDK_	Formyl	7.75711046014942	27.9949160000001
GTISAPGKVVTAAAQAK	3	3	448.348266666667	5.68161873970201	466.08	8.96430126055567	440.504158550325	0.157779696191108	464.564905393241	3.18846870838172	799.449037	785.451579	62.1133333333333	46.65	61.7006666666667	0.210092836622287	45.7863333333333	0.161332300272176	2	_GTISAPGK(Formyl)VVTAAAQAK_	Formyl	-24.060746842916	27.9949159999999
GTITVSAQELKDNR	3	3	421.528966666667	5.71336775495269	438.803366666667	7.58522765797661	413.691254917129	0.187635602439963	437.296055381463	1.62358962470955	780.404826	766.407369	59.43	45.017	59.0173333333333	0.257204847025345	44.1533333333333	0.245868754510301	2	_GTITVSAQELK(Formyl)DNR_	Formyl	-23.6048004643333	27.9949139999999
GTVPDDAVEALADSLGKK	3	3	457.1731	6.1818625372941	479.515133333333	8.84064409493637	449.335373203861	1.32473554667878	477.998627295317	3.06573907002925	907.462538	893.465081	96.133	85.2786666666667	95.7203333333333	0.556655488909728	84.415	0.365211050094478	2	_GTVPDDAVEALADSLGK(Formyl)K_	Formyl	-28.6632540914559	27.9949139999999
HAVSEGTKAVTK	3	3	392.047733333333	5.65656039509288	384.413866666667	6.69935212489487	384.199996491808	1.10737733926423	382.91742631726	0.72437731749321	628.335684	614.338227	20.7996666666667	13.5796666666667	20.387	0.0705856453773255	12.716	0.583035828897144	2	_HAVSEGTK(Formyl)AVTK_	Formyl	1.28257017454723	27.9949140000001
IGNSYFKEEK	3	3	376.468533333333	5.38703584017531	378.731466666667	6.60037582061307	368.624691565132	0.544940669830496	377.236504531972	0.904782465070692	621.803685	607.806228	45.0043333333333	33.19	44.5916666666667	0.0675499814951929	32.3263333333333	0.218029304860102	2	_IGNSYFK(Formyl)EEK_	Formyl	-8.61181296684032	27.9949139999999
IHVQSSSDSSDEPAEKR	1	3	448.8087	0	457.015233333333	8.65113316585368	447.226646620062	0	455.50665889996	2.75469779330522	950.437583	936.440125	27.932	19.71	27.1336666666667	0	18.8463333333333	0.350558760330483	2	_IHVQSSSDSSDEPAEK(Formyl)R_	Formyl	-8.28001227989785	27.9949160000001
IINEPTAAAIAYGLDKK	3	3	466.080433333333	6.50141279594933	489.249466666667	9.6237112183052	458.240215182154	1.1955518514221	487.730108853942	3.77162402763226	908.496184	894.498726	83.0776666666667	71.6583333333333	82.665	0.578654761782301	70.7946666666667	0.426767045483955	2	_IINEPTAAAIAYGLDK(Formyl)K_	Formyl	-29.4898936717881	27.9949159999999
IISSIEQKEENK	3	3	406.676533333333	5.73459046169239	411.219166666667	7.98500867271497	398.837218559636	0.204663662922002	409.718391618207	2.2466270971882	723.377746	709.380288	45.1986666666667	29.8913333333333	44.786	0.102617412427581	29.0276666666667	0.223132496761704	2	_IISSIEQK(Formyl)EENK_	Formyl	-10.8811730585705	27.9949160000001
ILDLKTGTVK	3	3	359.420066666667	4.56762363744357	363.054733333333	5.20190578570329	351.570267079362	1.00753409106617	361.561113716725	1.23499630777324	558.337164	544.339707	62.081	47.3433333333333	61.6683333333333	0.129712502609941	46.4796666666667	0.088129324164989	2	_ILDLK(Formyl)TGTVK_	Formyl	-9.9908466373634	27.9949140000001
INNFSADIKDSK	3	3	403.246433333333	6.35776738512295	404.6813	8.31689456227502	395.40399951547	0.835172845862152	403.181335623744	2.48087668912157	690.343706	676.346249	53.092	39.677	52.6793333333333	0.0385010822358705	38.8133333333333	0.124247512830014	2	_INNFSADIK(Formyl)DSK_	Formyl	-7.7773361082738	27.9949140000001
IPQEKCILQTDVK	1	3	428.9868	0	430.2699	8.40377215540737	427.407457633293	0	428.765885536091	2.44942203831773	800.424173	786.426716	63.568	49.67	62.7696666666667	0	48.8063333333333	0.105407674188262	2	_IPQEK(Formyl)CILQTDVK_	Formyl	-1.35842790279861	27.9949139999999
IQQELQTAKK	3	3	376.9282	4.76091562307084	375.9728	6.49757232510728	369.081907113048	0.889300057590322	374.478001529617	0.529384394528455	607.840602	593.843145	32.361	20.015	31.9483333333333	0.0687192355409556	19.1513333333333	0.397464603595228	2	_IQQELQTAK(Formyl)K_	Formyl	-5.39609441656933	27.9949139999999
IQTKAGEATVK	3	3	367.600033333333	5.17327285703482	362.840833333333	6.25879980294412	359.753135956877	0.3822999075436	361.349101212879	0.938232229861819	587.327328	573.32987	30.935	19.004	30.5223333333333	0.16574780038762	18.1403333333333	0.394559810984908	2	_IQTK(Formyl)AGEATVK_	Formyl	-1.59596525600125	27.9949159999999
ISALQGKLSK	3	3	356.3029	4.57285180494622	354.961266666667	5.63424858551106	348.449617894931	1.00515341042223	353.468793696041	1.42479741325237	536.821681	522.824224	51.323	34.5636666666667	50.9103333333333	0.0190087699058428	33.7	0.163128102354495	2	_ISALQGK(Formyl)LSK_	Formyl	-5.01917580110995	27.9949140000001
ITASLCDLKSR	1	3	379.9493	0	398.940866666667	10.5016488497442	378.379526675874	0	397.440787616459	4.86201684511751	646.337369	632.339912	61.527	46.313	60.7286666666667	0	45.4493333333333	0.135185469304623	2	_ITASLCDLK(Formyl)SR_	Formyl	-19.0612609405848	27.9949139999999
ITESVAETAQTIKK	3	3	423.359233333333	5.32470920176244	436.027366666667	7.52399046938082	415.520243976578	0.557939894214244	434.520641143669	1.62870730728517	773.919778	759.92232	54.2003333333333	40.947	53.7876666666667	0.0189999999999984	40.0833333333333	0.117673748606524	2	_ITESVAETAQTIK(Formyl)K_	Formyl	-19.0003971670905	27.9949159999999
ITGKNQVTATK	3	3	368.639366666667	6.222462202644	367.0962	6.34779959040927	360.793487087174	0.790772102652409	365.603511409087	0.909124063975238	594.832777	580.83532	28.259	14.9213333333333	27.8463333333333	0.143646556983918	14.0576666666667	0.556761568756722	2	_ITGK(Formyl)NQVTATK_	Formyl	-4.81002432191281	27.9949139999999
ITLSKHQNVQLPR	3	3	443.424166666667	5.92105294380428	436.3658	9.0870162297643	435.57977561979	0.722597037452805	434.859284248559	3.12783068668637	781.444089	767.446631	55.1206666666667	41.9776666666667	54.708	0.349056346931741	41.114	0.202416512282092	2	_ITLSK(Formyl)HQNVQLPR_	Formyl	0.720491371231049	27.9949159999999
IVFSGNLFQHQEDSKK	3	3	504.5708	6.81602359224202	494.6059	8.88561081580779	496.722081108169	1.31877565580471	493.085874605875	3.30302705060423	952.978689	938.981232	67.7513333333333	59.5853333333333	67.3386666666667	0.393127205876161	58.7216666666667	0.140660742371298	2	_IVFSGNLFQHQEDSK(Formyl)K_	Formyl	3.6362065022937	27.9949140000001
IVSGKDYNVTANSK	3	3	413.693366666667	5.33579129683061	407.460333333333	8.01883346212736	405.85605976543	0.554825469237065	405.961989563212	2.58836381933617	762.388645	748.391187	41.6023333333333	29.6256666666667	41.1896666666667	0.0519711458407449	28.762	0.182767915978466	2	_IVSGK(Formyl)DYNVTANSK_	Formyl	-0.105929797781641	27.9949160000001
KFGVLSDNFK	3	3	375.950766666667	4.76341625341869	369.984766666667	6.51976810502744	368.102005359678	0.888678857874791	368.490973446894	1.4898314289861	591.811313	577.813856	70.4083333333333	55.8716666666667	69.9956666666667	0.0681982404465079	55.008	0.170670572871963	2	_K(Formyl)FGVLSDNFK_	Formyl	-0.388968087215403	27.9949140000001
KYEEIDNAPEER	3	3	413.34	5.9581261576103	402.507266666667	7.16043323363423	405.502645807357	0.744129655031648	401.010580403015	1.23329293949619	760.84681	746.849352	39.7876666666667	30.3706666666667	39.375	0.107518990570659	29.507	0.218263856630252	2	_K(Formyl)YEEIDNAPEER_	Formyl	4.49206540434182	27.9949160000001
LAEEENKAK	3	3	350.495866666667	7.07190178829805	349.973533333333	4.82619653799277	342.643045941387	1.54010064078559	348.482218998773	1.18011363408291	530.269478	516.272021	19.737	12.089	19.3243333333333	0.163377885080369	11.2253333333333	0.893505145169544	2	_LAEEENK(Formyl)AK_	Formyl	-5.83917305738669	27.9949140000001
LDEKENLSAK	3	3	369.420533333333	4.76992019360211	365.358333333333	6.89090841640878	361.573141589387	0.883465153375651	363.865811636049	1.44967388482113	587.801143	573.803685	35.335	23.1773333333333	34.9223333333333	0.17675500935853	22.3136666666667	0.242658424768463	2	_LDEK(Formyl)ENLSAK_	Formyl	-2.29267004666195	27.9949160000001
LDHLAEKFR	3	3	372.7689	4.76771779785676	366.853633333333	6.45866034432324	364.918806376033	0.886272817455444	365.360124253084	1.51748187430935	578.809105	564.811648	49.2106666666667	33.9803333333333	48.798	0.124797168771299	33.1166666666667	0.228600330514002	2	_LDHLAEK(Formyl)FR_	Formyl	-0.441317877051063	27.9949140000001
LEEVTGKLQVAR	3	3	396.760466666667	5.35956035541477	401.850566666667	10.1353254710114	388.919546827859	0.55003587195479	400.351281746573	5.27337427855624	685.885541	671.888084	61.4133333333333	46.4493333333333	61.0006666666667	0.0337786915081063	45.5856666666667	0.0486358349824965	2	_LEEVTGK(Formyl)LQVAR_	Formyl	-11.4317349187144	27.9949139999999
LEKTIDDLEEK	3	3	407.6407	5.34844447760281	405.4446	7.77697776710208	399.795732565074	0.553431665880063	403.943987477012	1.88468534610355	680.845747	666.84829	56.8636666666667	40.8306666666667	56.451	0.0517815926110199	39.967	0.0323796918522177	2	_LEK(Formyl)TIDDLEEK_	Formyl	-4.14825491193841	27.9949139999999
LEQVEKELLR	3	3	390.137833333333	5.14474867445761	385.005466666667	6.37122987839345	382.292966295667	0.404641242366679	383.509629128516	1.53188474689845	642.861534	628.864077	66.105	50.94	65.6923333333333	0.0560029761113863	50.0763333333333	0.0254383787044506	2	_LEQVEK(Formyl)ELLR_	Formyl	-1.21666283284924	27.9949140000001
LGNDFHTNKR	3	3	374.328733333333	4.41580579886992	370.889633333333	6.53796451683039	366.484494510799	1.48903176078208	369.396821511742	1.48111625350204	615.304718	601.307261	28.3106666666667	17.2736666666667	27.898	0.0596852857355417	16.41	0.52986235109801	2	_LGNDFHTNK(Formyl)R_	Formyl	-2.91232700094281	27.9949139999999
LLEEEDSKLK	3	3	381.961766666667	5.38175832821703	383.772733333333	6.1595422397556	374.115276757931	0.546408532335255	382.275894980241	0.339285992680045	616.32445	602.326993	49.3336666666667	35.97	48.921	0.382524944720389	35.1063333333333	0.118482535046778	2	_LLEEEDSK(Formyl)LK_	Formyl	-8.16061822230972	27.9949139999999
LLEEEIQAPTSSKR	3	3	432.150166666667	5.69898621276917	433.3728	8.48613211245264	424.312470881593	0.175630246166553	431.868315139832	2.52970164085694	814.928134	800.930677	58.4063333333333	48.931	57.9936666666667	0.0450333209967946	48.0673333333333	0.0211765068990251	2	_LLEEEIQAPTSSK(Formyl)R_	Formyl	-7.55584425823878	27.9949140000001
LLEQKTQESQK	3	3	394.619733333333	5.36231398776063	396.207333333333	7.52139022809836	386.778760084502	0.549440297927659	394.709612142706	1.55540476103363	680.359356	666.361899	31.5833333333333	17.5586666666667	31.1706666666667	0.225166604983956	16.695	0.401869105279044	2	_LLEQK(Formyl)TQESQK_	Formyl	-7.93085205820398	27.9949140000001
LLFSNTAAQKLR	3	3	403.2181	5.35192115132501	418.122066666667	8.08837354499244	395.376325049185	0.551854512821696	416.618040472816	2.14914565552111	695.396076	681.398618	73.033	56.5976666666667	72.6203333333333	0.129136878285536	55.734	0.0916157434311612	2	_LLFSNTAAQK(Formyl)LR_	Formyl	-21.2417154236314	27.9949159999999
LLIVSTTPYSEKDTK	3	3	455.928666666667	6.09192780106049	461.228633333333	8.7572972567644	448.087799987807	0.695392938324376	459.71659458309	2.84640301334731	861.961642	847.964185	71.2183333333333	59.76	70.8056666666667	0.048877397639411	58.8963333333333	0.122523920567011	2	_LLIVSTTPYSEK(Formyl)DTK_	Formyl	-11.628794595283	27.9949139999999
LLLPGELAKHAVSEGTK	3	3	494.897366666667	6.63663965974749	482.694133333333	8.94177346074776	487.047393604734	1.14584867053309	481.176423582004	3.17355824521807	896.004176	882.006719	78.418	64.387	78.0053333333333	0.466566536876923	63.5233333333333	0.108812274634398	2	_LLLPGELAK(Formyl)HAVSEGTK_	Formyl	5.87097002273026	27.9949140000001
LQAAYAGDKADDIQK	3	3	436.0827	6.3057888142563	431.245333333333	8.42998881632315	428.244205142062	0.792512553302754	429.741415575074	2.47570907085599	817.904659	803.907202	48.491	35.8666666666667	48.0783333333333	0.040673496694202	35.003	0.160337491283577	2	_LQAAYAGDK(Formyl)ADDIQK_	Formyl	-1.49721043301184	27.9949140000001
LQDVSGQLSSSKK	3	3	402.452433333333	5.74111035456846	404.5889	7.26389731204951	394.611869531465	0.209503357851236	403.089465583372	1.54152011657869	702.870088	688.87263	40.7593333333333	29.8913333333333	40.3466666666667	0.090066641993585	29.0276666666667	0.185040836333799	2	_LQDVSGQLSSSK(Formyl)K_	Formyl	-8.47759605190629	27.9949160000001
LQEKVESAQSEQK	3	3	418.3564	6.57359217399439	417.724566666667	8.08066583972714	410.518099457469	1.25124340830522	416.223274724067	2.1471092360398	766.383559	752.386102	29.49	19.127	29.0773333333333	0.07850053078377	18.2633333333333	0.368020077954693	2	_LQEK(Formyl)VESAQSEQK_	Formyl	-5.70517526659819	27.9949139999999
LQLEIDQKK	3	3	370.2703	4.55651873802798	367.9703	5.43840504284115	362.419665943659	1.01678222226521	366.475967853969	1.6233529735683	571.824421	557.826963	57.0063333333333	43.2866666666667	56.5936666666667	0.0677716754994252	42.423	0.0808585871204227	2	_LQLEIDQK(Formyl)K_	Formyl	-4.05630191031076	27.9949160000001
LTEKELAEAASK	3	3	390.759433333333	4.74342267285273	389.1993	6.83940048761586	382.916751705423	0.899965012682239	387.702872709051	0.999876867234021	659.348457	645.351	52.7746666666667	40.6943333333333	52.362	0.280014880556964	39.8306666666667	0.363783055008218	2	_LTEK(Formyl)ELAEAASK_	Formyl	-4.78612100362852	27.9949140000001
LTSLNVKYNNDK	3	3	412.115333333333	5.7287698088973	410.5419	7.90138657262128	404.273664215907	0.198710794638272	409.041295774493	1.98866492422327	718.87263	704.875173	50.688	39.1	50.2753333333333	0.0295691280448571	38.2363333333333	0.116619514280894	2	_LTSLNVK(Formyl)YNNDK_	Formyl	-4.76763155858509	27.9949139999999
PANEKATDDYHYEK	3	3	443.0887	5.91656517668822	418.041766666667	8.60521015683715	435.251195607441	0.722051945699726	416.542985415055	2.64896780948849	854.876098	840.878641	29.6456666666667	20.4036666666667	29.233	0.204639520458127	19.54	0.458457680101933	2	_PANEK(Formyl)ATDDYHYEK_	Formyl	18.708210192386	27.9949139999999
PASGAGAGAGAGKR	3	3	357.806333333333	4.15317939214445	379.787966666667	7.12913419451011	349.960934277407	1.42763037786649	378.290252325212	1.19904942251379	578.296893	564.299436	16.017	11.2726666666667	15.6043333333333	0.0785005307837717	10.409	0.761317352430059	2	_PASGAGAGAGAGK(Formyl)R_	Formyl	-28.3293180478054	27.9949139999999
PGGEGPQCEKTTDVK	1	3	414.8913	0	412.5427	7.9365589224802	413.316627259296	0	411.044504876118	1.97979437884613	815.872501	801.875044	31.023	19.7363333333333	30.2246666666667	0	18.8726666666667	0.331364016017298	2	_PGGEGPQCEK(Formyl)TTDVK_	Formyl	2.27212238317736	27.9949140000001
PSKGPLQSVQVFGR	3	3	401.774766666667	5.3482383803766	408.857433333333	6.26443744827365	393.941415138334	0.551148716660115	407.358882451676	0.359709895967418	764.41754	750.420082	76.0656666666667	61.2763333333333	75.653	0.297503501379952	60.4126666666667	0.084833824491048	2	_PSK(Formyl)GPLQSVQVFGR_	Formyl	-13.4174673133419	27.9949160000001
PSVGSQSNQAGQGKR	3	3	410.7959	6.58358762985655	424.095033333333	8.2423938769834	402.959919550883	1.98185481874828	422.591674956313	2.29457107710914	764.876767	750.87931	19.7366666666667	13.126	19.324	0.0228108161479011	12.2623333333333	0.645045045799992	2	_PSVGSQSNQAGQGK(Formyl)R_	Formyl	-19.63175540543	27.9949139999999
PSVSTKLISK	3	3	354.776033333333	5.07415831082687	362.095366666667	5.1815583566465	346.924838804145	1.14776395149603	360.601147502729	1.26348692766808	544.321514	530.324057	50.9406666666667	37.2663333333333	50.528	0.010969655114604	36.4026666666667	0.10731935726813	2	_PSVSTK(Formyl)LISK_	Formyl	-13.6763086985842	27.9949139999999
SDDESSQKDIK	3	3	375.985233333333	5.04280819120986	373.9632	6.99881812951301	368.144433444778	1.15281325468552	372.470718354794	1.10718700022746	640.286054	626.288596	21.3633333333333	12.3096666666667	20.9506666666667	0.140616499743099	11.446	0.688109568148692	2	_SDDESSQK(Formyl)DIK_	Formyl	-4.32628491001623	27.9949160000001
SDSGKPYYYNSQTK	3	2	425.606133333333	5.70531710804344	417.6003	11.4100164425824	417.772128099468	0.182890647456455	416.139108241037	2.98329248216356	833.373192	819.375734	40.1436666666667	26.2505	39.731	0.102617412427585	25.654	0.44217744050199	2	_SDSGK(Formyl)PYYYNSQTK_	Formyl	1.6330198584314	27.9949160000001
SEASSEFAKK	3	3	353.2169	3.96050398813081	353.3645	5.43838254998674	345.368707398946	1.6363457762303	351.873871567237	0.553316480870932	556.266936	542.269478	29.1723333333333	16.9106666666667	28.7596666666667	0.0922605007573682	16.047	0.549801883509972	2	_SEASSEFAK(Formyl)K_	Formyl	-6.50516416829095	27.9949159999999
SGFGKFER	3	3	334.812666666667	4.59983341256326	341.0513	3.01074725608114	326.952055923892	0.987508410367395	339.558555973406	2.99928316130721	478.235242	464.237784	49.1583333333333	31.6603333333333	48.7456666666667	0.068198240446515	30.7966666666667	0.261565373175514	2	_SGFGK(Formyl)FER_	Formyl	-12.6065000495133	27.9949160000001
SGKFTQQDIDEAK	3	3	416.288533333333	5.72172076593514	414.274666666667	8.05654609391231	408.44912567367	0.193749173136495	412.773816143236	2.29286213385192	747.857177	733.85972	44.59	30.494	44.1773333333333	0.0488091521472462	29.6303333333333	0.280193583874517	2	_SGK(Formyl)FTQQDIDEAK_	Formyl	-4.32469046956567	27.9949139999999
SGNLTEDDKHNNAK	3	3	422.941166666667	6.85560143410726	414.084266666667	7.45102834267414	415.103596593406	1.79556720722841	412.584733375672	1.49495205603469	785.85824	771.860783	17.041	11.7716666666667	16.6283333333333	0.0118462370959449	10.908	0.717341000578604	2	_SGNLTEDDK(Formyl)HNNAK_	Formyl	2.51886321773412	27.9949140000001
SITHSTVGSKGEK	3	3	395.708633333333	6.27516234079512	405.812466666667	7.75989395567578	387.867250355841	1.37437217614363	404.311592963281	1.78955764258148	679.849155	665.851698	20.5206666666667	12.53	20.108	0.081586355068319	11.6663333333333	0.716901046945193	2	_SITHSTVGSK(Formyl)GEK_	Formyl	-16.44434260744	27.9949139999999
SKHLQEQLNELK	3	3	420.610466666667	5.71680723160519	412.851933333333	7.46041525676241	412.769610332893	0.18886487050692	411.351569703092	1.65391886680027	747.89918	733.901722	47.318	34.2463333333333	46.9053333333333	0.242434183508291	33.3826666666667	0.250575559684322	2	_SK(Formyl)HLQEQLNELK_	Formyl	1.41804062980179	27.9949160000001
SKLLFSNTAAQK	3	3	398.6751	5.13372765249582	395.245266666667	11.6138372583455	390.831222003609	0.413122275101753	393.74730827295	6.05407143042818	668.366984	654.369527	58.5033333333333	40.9796666666667	58.0906666666667	0.0294618397253113	40.116	0.070713820745625	2	_SK(Formyl)LLFSNTAAQK_	Formyl	-2.91608626934084	27.9949140000001
SLEEEGAAHSGKR	3	3	417.270833333333	7.20408577498445	401.065266666667	7.67350558241363	409.425349981034	1.83703180074486	399.56686269465	1.80650973482315	699.834037	685.836579	21.9983333333333	14.6036666666667	21.5856666666667	0.0562938717801483	13.74	0.579053346227944	2	_SLEEEGAAHSGK(Formyl)R_	Formyl	9.85848728638393	27.9949159999999
SLFFGGKGAPLQR	3	3	407.509066666667	5.34667742185118	410.234266666667	5.87425991451972	399.667033434091	0.55325350946504	408.733019982557	1.11833713903788	703.382968	689.385511	79.0986666666667	63.519	78.686	0.230002898532459	62.6553333333333	0.0956910538022143	2	_SLFFGGK(Formyl)GAPLQR_	Formyl	-9.0659865484659	27.9949140000001
SLGEPAAGEGSAKR	3	3	383.746533333333	5.37388937114763	398.6932	7.06477490370357	375.908850518093	0.546414895627788	397.194601964427	1.15166220608247	679.338955	665.341498	32.406	22.5163333333333	31.9933333333333	0.152172051748454	21.6526666666667	0.307219971862364	2	_SLGEPAAGEGSAK(Formyl)R_	Formyl	-21.2857514463331	27.9949140000001
SLKLNTAEDAK	3	3	377.281566666667	5.16108095299167	374.1417	5.55862242736456	369.435425130636	0.39188597616242	372.64756333178	1.47403702652517	609.322242	595.324785	42.665	30.105	42.2523333333333	0.140905405621412	29.2413333333333	0.199604052508405	2	_SLK(Formyl)LNTAEDAK_	Formyl	-3.21213820114366	27.9949139999999
SNEEGSEEKGPEVR	3	3	404.917	5.34339671838055	398.8213	6.5327238890068	397.085137681442	0.551838685864312	397.326489934642	0.57367502313776	787.850081	773.852623	28.6473333333333	18.991	28.2346666666667	0.158880458206794	18.1273333333333	0.345312579813968	2	_SNEEGSEEK(Formyl)GPEVR_	Formyl	-0.24135225319975	27.9949160000001
SPDEAYAIAKK	3	3	372.173933333333	4.55101033434702	372.708766666667	5.98655058972472	364.329690037886	1.01792272260646	371.215180330736	1.07698184005751	610.81151	596.814053	45.0106666666667	31.6346666666667	44.598	0.0590282418282371	30.771	0.301375918819745	2	_SPDEAYAIAK(Formyl)K_	Formyl	-6.88549029285002	27.9949140000001
SPSDSGYSYETIGKTTK	3	3	453.895833333333	6.27673609635878	442.749966666667	8.22800100530702	446.060557894974	0.769315161633761	441.245119351553	2.28799341762315	924.928528	910.931071	51.6533333333333	41.2323333333333	51.2406666666667	0.107763630228381	40.3686666666667	0.24162045535187	2	_SPSDSGYSYETIGK(Formyl)TTK_	Formyl	4.81543854342124	27.9949140000001
SSFAYKDQNENR	3	3	402.597	5.97221585259607	419.946666666667	7.08542991944267	394.761224439826	0.752184395892996	418.443856967234	1.16699911048827	743.831494	729.834037	35.9186666666667	22.769	35.506	0.0295691280448594	21.9053333333333	0.435348646999673	2	_SSFAYK(Formyl)DQNENR_	Formyl	-23.6826325274083	27.9949140000001
SSGPGGQNVNKVNSK	3	3	406.173566666667	6.34856291008708	402.9182	7.71859496475881	398.337518523731	0.830563113977807	401.42102279789	1.84327099999893	750.873693	736.876236	25.66	15.6533333333333	25.2473333333333	0.0343559795862865	14.7896666666667	0.520650341186654	2	_SSGPGGQNVNK(Formyl)VNSK_	Formyl	-3.08350427415894	27.9949140000001
STGLELETPSLVPVKK	3	3	439.4719	6.53883001231872	459.079633333333	10.0561473688154	431.636164758678	1.22592830803169	457.568485831515	5.1747579143568	863.485285	849.487827	86.653	74.6263333333333	86.2403333333333	0.289845361069195	73.7626666666667	0.102802939862849	2	_STGLELETPSLVPVK(Formyl)K_	Formyl	-25.9323210728371	27.9949159999999
TEVLSPNSKVESK	3	3	412.446166666667	10.6828270014699	420.079066666667	8.13864283301173	404.604919631529	5.19963758754528	418.575531729977	2.19642956007191	723.377746	709.380288	44.564	31.1096666666667	44.1513333333333	0.678741728003613	30.246	0.161750150266118	2	_TEVLSPNSK(Formyl)VESK_	Formyl	-13.9706120984482	27.9949160000001
TFGKAAGPSLSHTSGGTQSK	3	3	496.361966666667	6.22103420769677	464.270066666667	7.8983226810085	488.517029311292	0.716733882700417	462.75978479297	2.26083450194025	973.98196	959.984503	40.4553333333333	27.908	40.0426666666667	0.115999999999996	27.0443333333333	0.277819085817452	2	_TFGK(Formyl)AAGPSLSHTSGGTQSK_	Formyl	25.7572445183228	27.9949139999999
TLDEILQEKK	3	3	380.825133333333	7.26574540039308	376.9229	6.07508655329289	372.980047426539	1.88862270169723	375.428593299639	1.01208680413304	622.840268	608.84281	65.3663333333333	49.9873333333333	64.9536666666667	0.567326184835493	49.1236666666667	0.0567753859030894	2	_TLDEILQEK(Formyl)K_	Formyl	-2.44854587310056	27.9949160000001
TLQKQSVVYGGK	3	3	395.778466666667	4.52508558187946	391.644033333333	7.45497437710777	387.935510828239	1.03776757696727	390.147237348249	1.65567929405652	668.366984	654.369527	45.6653333333333	27.9603333333333	45.2526666666667	0.0195192212959404	27.0966666666667	0.228380043883973	2	_TLQK(Formyl)QSVVYGGK_	Formyl	-2.2117265200107	27.9949140000001
TPNLYIYSKK	3	3	385.5179	4.75098191850904	382.617966666667	6.7768516734051	377.672137922984	0.89602086567179	381.122087349191	1.42944878730549	627.840071	613.842613	61.6853333333333	47.1293333333333	61.2726666666667	0.172476085298799	46.2656666666667	0.198074340701779	2	_TPNLYIYSK(Formyl)K_	Formyl	-3.44994942620735	27.9949159999999
TQAYQDQKPGTSGLR	3	3	434.9129	6.30578881425632	427.2599	7.28260838710965	427.076625094853	0.79373678124312	425.757751477643	1.36936196401838	839.413182	825.415725	41.304	28.4913333333333	40.8913333333333	0.0488091521472466	27.6276666666667	0.255208629251532	2	_TQAYQDQK(Formyl)PGTSGLR_	Formyl	1.31887361720948	27.9949140000001
TTEETSKPK	3	3	340.266133333333	9.41364411709584	342.799033333333	5.20677892975429	332.415353069269	4.92891913560229	341.309608349632	0.820066538636165	524.761486	510.764029	16.6846666666667	7.97866666666667	16.272	0.079387236589604	7.115	1.27109866170089	2	_TTEETSK(Formyl)PK_	Formyl	-8.89425528036298	27.994914
TTGFYSGFSEVAEKR	3	3	438.078333333333	6.30089360355604	455.678766666667	9.13230118663052	430.242303576067	0.789672575802217	454.168484603733	3.24259919821529	853.904659	839.907202	72.851	60.9396666666667	72.4383333333333	0.207774717743359	60.076	0.147169214775981	2	_TTGFYSGFSEVAEK(Formyl)R_	Formyl	-23.9261810276661	27.9949140000001
TVSKVDDFLANEAK	3	3	423.675433333333	5.71077870025912	421.5253	7.64358495929755	415.837260853261	0.185308495811327	420.023374260096	1.6818655144783	782.896303	768.898845	72.3976666666667	55.6383333333333	71.985	0.235848114966676	54.7746666666667	0.0793186260877284	2	_TVSK(Formyl)VDDFLANEAK_	Formyl	-4.18611340683486	27.9949159999999
VDIDAPDVSIEGPDAKLK	1	3	462.7041	0	461.904266666667	8.78137406180454	461.11811607411	0	460.394281804426	2.87734573552562	955.491295	941.493838	80.891	70.3296666666667	80.0926666666667	0	69.466	0.204105637137021	2	_VDIDAPDVSIEGPDAK(Formyl)LK_	Formyl	0.723834269684517	27.9949140000001
VDVEVPDVSLEGPEGKLK	3	3	468.3486	6.86477068735729	463.237333333333	8.82130024278357	460.511928339997	1.36762897968306	461.727152035082	2.90600491602577	969.506945	955.509488	87.2476666666667	76.227	86.835	0.300566686998624	75.3633333333333	0.240430401109716	2	_VDVEVPDVSLEGPEGK(Formyl)LK_	Formyl	-1.21522369508455	27.9949139999999
VETTVTSLKTK	3	3	381.224533333333	4.75597171704515	380.906366666667	6.64878823270327	373.378567366292	0.892665260035057	379.410516153578	0.916780624900472	617.848093	603.850635	45.957	32.1723333333333	45.5443333333333	0.0705856453773279	31.3086666666667	0.132547266202583	2	_VETTVTSLK(Formyl)TK_	Formyl	-6.03194878728578	27.9949159999999
VFIGNLNTLVVKK	3	3	415.6242	5.95734541217817	423.1663	7.16768485844628	407.783653034924	0.742888496828741	421.662306068785	1.23413612860358	736.945401	722.947944	88.598	75.1966666666667	88.1853333333333	0.443013920022083	74.333	0.188964135339086	2	_VFIGNLNTLVVK(Formyl)K_	Formyl	-13.8786530338613	27.9949139999999
VFSIISSEKELK	3	3	410.392166666667	5.11898240799218	414.519466666667	7.45887879800534	402.549361495287	0.424673640546373	413.016988519648	1.49651828150049	704.390125	690.392667	77.2516666666667	62.268	76.839	0.163377885080366	61.4043333333333	0.066237787134266	2	_VFSIISSEK(Formyl)ELK_	Formyl	-10.4676270243609	27.9949160000001
VGEFSGANKEK	3	3	366.4349	4.14441450267708	376.398	5.98771033618028	358.59014176287	1.43404786375164	374.902475913083	0.397156586847522	597.293485	583.296027	31.9396666666667	19.354	31.527	0.152428125138814	18.4903333333333	0.397464603595228	2	_VGEFSGANK(Formyl)EK_	Formyl	-16.3123341502139	27.9949160000001
VGIDTPDIDIHGPEGKLK	2	3	496.7451	3.00195112884934	462.5571	8.31413444141962	485.774822426172	1.47281342862822	461.047163684362	2.50128980007974	966.50728	952.509822	74.713	64.99	74.4931666666667	0.0275771644662764	64.1263333333333	0.138035422184946	2	_VGIDTPDIDIHGPEGK(Formyl)LK_	Formyl	24.7276587418094	27.9949160000001
VGLQVVAVKAPGFGDNR	3	3	448.002166666667	6.52681244278807	463.9487	8.35236190726911	440.165101313841	1.2161219706086	462.436322602878	2.53791795011249	877.981035	863.983578	85.6376666666667	73.4986666666667	85.225	0.286234752141194	72.635	0.129023684302969	2	_VGLQVVAVK(Formyl)APGFGDNR_	Formyl	-22.2712212890372	27.9949140000001
VGTASVLQPVKK	3	3	383.337833333333	4.75301225049267	401.5177	6.62647933747628	375.492780828365	0.894271329429838	400.01582191475	0.897760134533699	627.874445	613.876988	54.0253333333333	40.001	53.6126666666667	0.0519711458407475	39.1373333333333	0.0179752916836145	2	_VGTASVLQPVK(Formyl)K_	Formyl	-24.5230410863848	27.9949140000001
VGVEVPDVNIEGPEGKLK	2	3	461.6376	7.55868864817171	457.715733333333	8.65741412451395	455.90488706416	1.69163584143925	456.207056228347	2.74558074179497	954.009655	940.012198	84.796	73.596	84.3111666666667	0.357088924499203	72.7323333333333	0.2291770300687	2	_VGVEVPDVNIEGPEGK(Formyl)LK_	Formyl	-0.302169164187035	27.9949139999999
VLDSGAPIKIPVGPETLGR	3	3	471.178833333333	6.4911543043848	487.243033333333	8.6404342080322	463.341565175329	1.18910917601737	485.725618385856	3.04599988595764	974.049115	960.051657	94.0106666666667	82.8826666666667	93.598	0.42367715696427	82.019	0.233909051651372	2	_VLDSGAPIK(Formyl)IPVGPETLGR_	Formyl	-22.3840532105266	27.9949160000001
VLTANSNPSSPSAAKR	3	3	429.639	6.3141428143494	433.016866666667	7.95210671730036	421.801955285028	0.80057187239271	431.512421967192	1.9964617841342	814.42355	800.426093	36.0093333333333	26.0613333333333	35.5966666666667	0.0450333209967966	25.1976666666667	0.282614185379605	2	_VLTANSNPSSPSAAK(Formyl)R_	Formyl	-9.71046668216428	27.9949139999999
VNALKNLQVK	3	3	370.953066666667	5.17090994925778	371.8822	5.96832001236527	363.10337451758	0.385621854339351	370.386994389813	1.09519603784745	577.84823	563.850773	58.3286666666667	42.5736666666667	57.916	0.0976183042944965	41.71	0.0724760496838642	2	_VNALK(Formyl)NLQVK_	Formyl	-7.28361987223258	27.9949139999999
VNIGQGSHPQKVK	3	3	433.045466666667	6.93286211772119	418.391833333333	8.08555827654055	425.196261643819	1.42047368108934	416.888440385923	2.12536002357638	710.388782	696.391325	29.3023333333333	19.5613333333333	28.8896666666667	0.132147644700914	18.6976666666667	0.45709383913785	2	_VNIGQGSHPQK(Formyl)VK_	Formyl	8.30782125789545	27.9949139999999
VNVEAPDVNLEGLGGKLK	3	3	467.028	6.49833853919602	456.022666666667	8.66384961569242	459.189889043332	1.19419766822765	454.514284887753	2.87401831852871	940.509822	926.512365	88.7986666666667	76.3696666666667	88.386	0.465177743806958	75.506	0.284711745064686	2	_VNVEAPDVNLEGLGGK(Formyl)LK_	Formyl	4.67560415557972	27.9949139999999
VPTTEKPTVTVNFR	3	2	432.890933333333	9.7085751149864	428.7138	11.0820603174681	425.052508297503	5.05172994805433	427.248545859621	2.65334680482055	808.935762	794.938305	68.8526666666667	53.615	68.44	0.230002898532454	53.0185	0.208125095929246	2	_VPTTEK(Formyl)PTVTVNFR_	Formyl	-2.19603756211779	27.9949139999999
VSPASSVDSNIPSSQGYKK	3	3	465.789766666667	5.65162726507451	471.203133333333	8.67938070390587	457.955169156832	0.137756441578735	469.691055489731	3.08413615743255	989.989451	975.991994	51.537	42.716	51.1243333333333	0.117874226756033	41.8523333333333	0.202986315904412	2	_VSPASSVDSNIPSSQGYK(Formyl)K_	Formyl	-11.7358863328992	27.9949140000001
VTLEVGKVIQQGR	3	3	409.9031	2.86485732803571	429.9529	8.39637768564515	402.063292790326	2.6679401882361	428.446510880207	2.45225478723096	727.919915	713.922458	71.4643333333333	58.1076666666667	71.0516666666667	0.270038886088646	57.244	0.110312183269929	2	_VTLEVGK(Formyl)VIQQGR_	Formyl	-26.3832180898813	27.9949139999999
VYIASSSGSTAIKK	3	3	416.7936	7.20150790668177	427.859533333333	7.83062859694757	408.950769713305	1.79979653086728	426.353454287256	1.92551211165988	720.390656	706.393199	45.704	34.039	45.2913333333333	0.070585645377325	33.1753333333333	0.140835996030055	2	_VYIASSSGSTAIK(Formyl)K_	Formyl	-17.4026845739513	27.9949140000001
AAQASDLEKIHLDEK	3	3	501.833366666667	6.23306857200635	508.215566666667	4.05138246075749	490.124035634926	2.10735578522725	506.001101276887	5.52974549928716	565.956453	556.624814	57.136	47.2136666666667	56.7233333333333	0.312580123061803	46.35	0.282156182124569	3	_AAQASDLEK(Formyl)IHLDEK_	Formyl	-15.8770656419603	27.994917
AGQKLIDVNHYAK	3	3	485.9142	6.25379879193438	476.869066666667	4.75308406861623	474.194252443811	2.09668416674775	474.659548402644	4.51252537432208	495.600052	486.268414	51.2776666666667	38.8733333333333	50.865	0.231608146085865	38.0096666666667	0.160995169009646	3	_AGQK(Formyl)LIDVNHYAK_	Formyl	-0.465295958833906	27.994914
ANEKTESSSAQQVAVSR	2	3	533.8412	6.95001113092634	499.958666666667	19.6266752676895	523.663026164158	4.14586361359895	497.749095907296	27.3118764099283	607.297538	597.965899	33.5575	23.482	33.0241666666667	0.0544472221513629	22.6183333333333	0.325706582337199	3	_ANEK(Formyl)TESSSAQQVAVSR_	Formyl	25.9139302568615	27.994917
ANLEKAQAELVGTADEATR	3	3	578.6021	8.02905750944653	521.591133333333	6.48431283200721	566.886368747318	0.81826601457404	519.377824252722	2.76511467712615	672.339514	663.007876	72.5923333333333	59.313	72.1796666666667	0.151851901535671	58.4493333333333	0.0598451706025195	3	_ANLEK(Formyl)AQAELVGTADEATR_	Formyl	47.5085444945964	27.994914
DAEAAEATAEGALKAEK	3	3	546.1273	7.73508818243205	546.469466666667	6.18660785918529	534.404623923275	0.568102010342081	544.243222856178	2.85615012205611	568.275851	558.944213	59.6373333333333	51.5556666666667	59.2246666666667	0.129387016350168	50.692	0.257354705502825	3	_DAEAAEATAEGALK(Formyl)AEK_	Formyl	-9.83859893290298	27.994914
DAIHFYNKSLAEHR	3	3	510.527833333333	6.64530159837262	503.8449	5.2546673310496	498.817920627087	2.19719580348096	501.632484596241	3.84614124478251	576.953265	567.621627	56.7666666666667	43.0856666666667	56.354	0.415459183715238	42.222	0.307989357680496	3	_DAIHFYNK(Formyl)SLAEHR_	Formyl	-2.81456396915468	27.994914
DASTLQSQKAEGTGDAK	2	3	513.5267	8.13328361856388	497.388133333333	9.39496478191023	503.350358645195	2.96707455753466	495.177857791518	2.45476870855168	578.942872	569.611234	33.995	21.4533333333333	33.4616666666667	0.124450793488834	20.5896666666667	0.286910167900069	3	_DASTLQSQK(Formyl)AEGTGDAK_	Formyl	8.17250085367675	27.994914
DFDTALKHYDK	3	3	469.7082	6.27170716471998	449.990733333333	5.70418156472367	457.983855495805	2.08504125488217	447.786708955206	3.33950841494514	460.885858	451.55422	56.2093333333333	44.5176666666667	55.7966666666667	0.140652052953376	43.654	0.25086605545147	3	_DFDTALK(Formyl)HYDK_	Formyl	10.1971465405991	27.994914
DSINFLDHINGKK	1	3	470.3614	0	462.072833333333	5.10258828569711	468.041452469461	0	459.869120096587	3.8404198986958	510.263329	500.93169	70.703	60.11	69.9046666666667	0	59.2463333333333	0.156734736985069	3	_DSINFLDHINGK(Formyl)K_	Formyl	8.17233237287434	27.994917
DSSPTTNSKLSALQR	3	3	503.087433333333	7.1779251001479	487.848133333333	4.95026648205258	491.373470407814	1.28132550481396	485.63874073914	4.23909223077538	544.944436	535.612797	58.082	39.8583333333333	57.6693333333333	0.202322350058842	38.9946666666667	0.233912614262486	3	_DSSPTTNSK(Formyl)LSALQR_	Formyl	5.73472966867428	27.994917
DYSAPVNFISAGLKK	2	3	536.74655	10.4303199972484	514.894633333333	6.23442578697777	526.557288111357	0.675925952354631	512.676906842645	2.72206541571722	546.622634	537.290996	91.649	79.571	91.1156666666667	0.390322943214959	78.7073333333333	0.224455142759327	3	_DYSAPVNFISAGLK(Formyl)K_	Formyl	13.8803812687127	27.994914
FDDTNPEKEEAK	1	3	437.4129	0	503.589466666667	6.77886349274959	435.101388343102	0	501.37051782554	2.16945636816189	484.215933	474.884294	28.263	24.266	27.4646666666667	0	23.4023333333333	0.218669715425903	3	_FDDTNPEK(Formyl)EEAK_	Formyl	-66.2691294824378	27.994917
FGTINIVHPKLGSYTK	3	3	557.868133333333	6.80029050065752	533.820166666667	5.78422568744802	546.147918596262	1.5227841535417	531.599796366201	4.76169228351209	601.664833	592.333195	74.2573333333333	63.227	73.8446666666667	0.404133641262383	62.3633333333333	0.129738626133896	3	_FGTINIVHPK(Formyl)LGSYTK_	Formyl	14.5481222300608	27.994914
FSAYIKNSNPALNDNLEK	2	3	539.08755	1.15647314063058	524.182033333333	6.75636977402316	528.918479634002	9.92771218518403	521.968567516424	3.18481410499557	689.344488	680.01285	70.273	57.9973333333333	69.7396666666667	0.123036579926454	57.1336666666667	0.101925353949732	3	_FSAYIK(Formyl)NSNPALNDNLEK_	Formyl	6.9499121175777	27.994914
GEVGAGAGPGAQAGPSAKR	2	3	480.74985	8.17125525271363	471.461566666667	4.54827877370474	470.5797945167	2.9327599128364	469.258039359625	5.89199827764097	555.948292	546.616653	34.0435	24.7843333333333	33.5101666666667	0.0275771644662814	23.9206666666667	0.267931790656587	3	_GEVGAGAGPGAQAGPSAK(Formyl)R_	Formyl	1.32175515707473	27.994917
GFALVGVGSEASSKK	2	3	508.51415	9.31577828874219	508.9607	6.97345051678147	498.321684710447	1.80109827945306	506.740423771456	2.30359051469354	488.927946	479.596308	67.182	55.5216666666667	66.6486666666667	0.0961665222413674	54.658	0.0961358991798123	3	_GFALVGVGSEASSK(Formyl)K_	Formyl	-8.41873906100886	27.994914
GTISAPGKVVTAAAQAK	3	3	523.461433333333	6.21862477428355	520.909333333333	4.88304249657253	511.738618902928	2.12533012639405	518.688732627167	4.31979089598525	533.301783	523.970145	62.1133333333333	46.6566666666667	61.7006666666667	0.210092836622287	45.793	0.154859434470249	3	_GTISAPGK(Formyl)VVTAAAQAK_	Formyl	-6.9501137242392	27.994914
[truncated: 3,067 more rows]
